# Supplementary material for: Phase Coupled Meta-analysis: sensitive detection of oscillations in cell cycle gene expression, as applied to fission yeast
Source: BMC Genomics. 2009 Sep 17;10:440. doi: 10.1186/1471-2164-10-440 (PMC2753555; doi:10.1186/1471-2164-10-440)
Supplement: Additional file 1 — PCM rank list of fission yeast genes. The spreadsheet provides the genome-wide rank of fission yeast genes due to Phase-Coupled Meta-analysis (PCM). It also shows whether a gene was reported by Oliva et al. or Marguerat et al. as periodic, its median phase over all experiments and its circular variance, and to which cluster due to Oliva et al. it belongs. The last field also indicates membership in the new Cribo cluster. [file 1471-2164-10-440-S1.XLS]

## Sheet: sorted-PCM-2
PCM_rank	Gene_id	Common_name	Oliva/Marguerat_cyclic	Median_phase_degrees	Circular_variance	Oliva_cluster
1	SPAC1F7.05	cdc22	OM	2.8	0.00186465	cdc18
2	SPBC27.04		OM	348.19	0.00460562	cdc15
3	SPCC622.09	htb1	OM	58	0.0032537	histone
4	SPAP14E8.02		OM	354.19	0.00728518	cdc18
5	SPAC1834.03C	hhf1	OM	61	0.00684198	histone
6	SPAC821.09	eng1	OM	356	0.00842874	eng1
7	SPBC3E7.12C	chr1	OM	7	0.00700292	eng1
8	SPAC19G12.06C	hta2	OM	61	0.00661102	histone
9	SPBC1105.05	exg1	OM	344.55	0.00801576	cdc15
10	SPBC4F6.12	pxl1	OM	329.9	0.00642013	cdc15
11	SPAC23C4.13	bet1	OM	348.8	0.00244891	cdc15
12	SPBC8D2.03C	hhf2	OM	61	0.00826226	histone
13	SPAC6G10.12C	ace2	OM	336.1	0.0105216	eng1
14	SPCC622.08C	hta1	OM	64.17	0.00625255	histone
15	SPBC1105.12	hhf3	OM	59.47	0.00641143	histone
16	SPAC1834.04	hht1	OM	66.93	0.00859649	histone
17	SPAPYUG7.03C	mid2	OM	11	0.00689731	eng1
18	SPBC1105.11C	hht3	OM	65	0.00920863	histone
19	SPAC644.05C		OM	2.77	0.0169768	cdc15
20	SPAPJ760.03C	adg1	OM	12.9	0.0199422	eng1
21	SPBC14C8.07C	cdc18	OM	342.11	0.0194045	cdc18
22	SPAC3F10.15C	spo12	OM	335.12	0.00947986	cdc15
23	SPAC20G8.05C	cdc15	OM	328	0.00767621	cdc15
24	SPBC428.18	cdt1	OM	346	0.0152619	cdc18
25	SPCC757.12		OM	338	0.00750173	cdc15
26	SPAC17H9.19C	cdt2	OM	339.5	0.0236303	cdc18
27	SPBC1709.01	chs2	OM	334.1	0.0147592	cdc15
28	SPAC19G12.16C	adg2	OM	6.14	0.0209158	eng1
29	SPBC1198.07C		OM	335	0.012091	cdc15
30	SPAC15A10.09C		OM	335	0.00627725	cdc15
31	SPAC821.08C	slp1	OM	326.22	0.0280807	cdc15
32	SPBC651.04		OM	1.1	0.017192
33	SPAC13G7.04C	mac1	OM	338	0.0102205	cdc15
34	SPBPB2B2.13		OM	11	0.0166846	cdc15
35	SPBC8D2.04	hht2	OM	65	0.0116676	histone
36	SPAC1705.03C		OM	328	0.0170445	cdc15
37	SPAC19E9.02	fin1	OM	347.42	0.00449488	cdc15
38	SPAC11E3.13C		OM	347.5	0.00794102	cdc15
39	SPBC19G7.04		OM	325.6	0.013192
40	SPAC694.06C	mrc1	OM	353	0.0156088	cdc18
41	SPAC1006.08	etd1	OM	324	0.00704433	cdc15
42	SPCC285.16C	msh6	OM	353	0.00981471	cdc15
43	SPBC16G5.15C	fkh2	OM	324	0.00449946	cdc15
44	SPAC3H5.06C	pol1	OM	352.81	0.00592939	cdc18
45	SPCC290.04	ams2	OM	342.55	0.028009	cdc18
46	SPBC32H8.09		OM	317	0.00871524	cdc15
47	SPBC83.04	apc15	OM	320	0.0265253
48	SPBC31F10.17C		OM	349	0.00716487	cdc15
49	SPBC660.14	mik1	OM	350.68	0.0212924	cdc18
50	SPBC2F12.13	klp5	OM	335	0.00407557	cdc15
51	SPCC645.06C	rgf3	OM	4	0.013607	cdc15
52	SPBC1709.12	rid1	OM	4	0.0459548	cdc15
53	SPAC23C11.16	plo1	OM	302	0.0137364
54	SPAPB2B4.03	cig2	OM	352.9	0.0233146	cdc18
55	SPBC16A3.07C	nrm1	OM	353.25	0.0180702
56	SPAC19B12.02C		OM	318.1	0.0306478	cdc15
57	SPAC20G4.03C	hri1	OM	356	0.0339726
58	SPBC19G7.09	ulp1	OM	5.5	0.00671939	cdc15
59	SPBC83.18C		OM	7	0.00753143	eng1
60	SPAC30D11.01C		M	330.63	0.0441117
61	SPBC1685.15C	klp6	OM	317	0.01195	cdc15
62	SPCC18.02		OM	18	0.0229475
63	SPCC338.12		OM	62.7	0.0575482	cdc15
64	SPAC1039.02		OM	161.83	0.0751378
65	SPBC32F12.10		OM	357.48	0.0299067	cdc15
66	SPAC22F3.12C	rgs1	M	335.48	0.0679147
67	SPAC144.13C	srw1	OM	353	0.02542	cdc15
68	SPBC660.13C	ssb1	OM	4	0.00739582	cdc15
69	SPAC13G6.10C		OM	187	0.00891443
70	SPBC2A9.07C		OM	14	0.0392761
71	SPBC21B10.13C	yox1	OM	2.32	0.013073
72	SPAC29B12.03	spd1	OM	130	0.0290469
73	SPAC4A8.05C	myp2	OM	324	0.0111545	cdc15
74	SPAC16A10.04	rho4	OM	346	0.00268587	cdc15
75	SPCC1322.10		OM	14	0.029696	cdc15
76	SPCC553.10		OM	192.81	0.0212196	C_ribo
77	SPCC1322.04		OM	356	0.021511	cdc15
78	SPCC1672.02C	sap1	OM	77.36	0.0862798
79	SPAC25H1.05	meu29	OM	337.08	0.0305798	cdc15
80	SPAC2E1P5.03		OM	30.32	0.0749838
81	SPCC338.17C	rad21	M	347.46	0.104733
82	SPBC29A10.08		OM	179.45	0.0808585
83	SPAC144.14	klp8	OM	360	0.080047
84	SPBC29A3.01		OM	161.45	0.0132505	C_ribo
85	SPAC24B11.11C	sid2	OM	335	0.018368	cdc15
86	SPAC6F12.12	par2	OM	356	0.0229616	cdc15
87	SPBC1271.08C		M	123.99	0.201348
88	SPCC338.08	ctp1	OM	349.77	0.0385195	cdc18
89	SPAC1B3.16C	vht1	M	130	0.188441
90	SPBC428.13C	mob1	OM	347.57	0.0443126
91	SPCC825.03C	psy1	OM	335	0.0324477	cdc15
92	SPAC10F6.09C	psm3	OM	353	0.0242441	cdc18
93	SPAC14C4.09	agn1	OM	4	0.00288921	eng1
94	SPBC28F2.11		OM	44.89	0.0152445	cdc15
95	SPBC11C11.02	imp2	OM	346	0.00982718	cdc15
96	SPBC365.16		OM	137	0.0563985	kap123;C_ribo
97	SPBC776.12C	hsk1	OM	331	0.03981
98	SPAC17H9.18C		OM	338	0.118762	cdc18
99	SPCC550.13	dfp1	OM	353	0.0311159
100	SPCC11E10.09C		M	317.7	0.0268515
101	SPAPB15E9.01C		OM	176	0.0228221	kap123;C_ribo
102	SPAC24H6.01C		OM	317.28	0.025186
103	SPBC17G9.06C		OM	56.25	0.0537366	cdc15
104	SPBC2A9.13		OM	4	0.0742248	cdc15
105	SPAC869.02C		OM	93.18	0.12314
106	SPAC29B12.08		OM	137	0.154825	C_ribo
107	SPCC1494.07		OM	187	0.0579625
108	SPAC16E8.08		OM	187	0.0766969
109	SPAC14C4.12C		OM	215.11	0.0305259
110	SPAC1687.19C		OM	336.22	0.02067
111	SPCC330.07C		OM	174.07	0.0132526	kap123;C_ribo
112	SPCC1281.06C			127.46	0.0896302
113	SPAP7G5.06		OM	146.93	0.04285
114	SPBC146.06C		OM	246.72	0.0757425
115	SPAC9E9.04		OM	123.24	0.0429111
116	SPAC589.09		OM	354.61	0.0688276
117	SPAC25B8.13C	isp7	OM	103.77	0.144148
118	SPAC750.05C		OM	36	0.012228	telo
119	SPAP8A3.08	cdc4	OM	7	0.0211806	cdc15
120	SPAC977.01		OM	29	0.0344438	telo
121	SPBC16E9.07	mug100	M	245	0.0454517
122	SPBC17G9.08C	csx2	M	36	0.0432509
123	SPBC12D12.02C	cdm1	M	11	0.253283
124	SPCC663.09C		M	316.53	0.0504667
125	SPBC8E4.03		OM	125.98	0.143108
126	SPBC14F5.13C		M	155	0.044157
127	SPBC1773.17C		OM	130.25	0.0903665
128	SPBC1347.11	sro1	OM	166.94	0.128535	C_ribo
129	SPAC23D3.04C	gpd2	M	176.22	0.0702883	C_ribo
130	SPCPB1C11.01	amt1	OM	110.42	0.142745
131	SPCC417.05C	chr2	M	124.22	0.0190663
132	SPBC56F2.09C	arg5	OM	153.44	0.0291568	C_ribo
133	SPCC1795.10C		OM	25	0.0303825
134	SPBC83.03C	tas3	M	301.35	0.0726338
135	SPAC9E9.11	plr1	M	301.58	0.163581
136	SPBC3B8.06		OM	176	0.0303598	kap123;C_ribo
137	SPAC22A12.06C		M	331.32	0.220542
138	SPBC119.10	asn1	M	114.55	0.172051
139	SPAC631.02		OM	32	0.121822
140	SPBC119.08	pmk1	OM	0.94	0.023534	cdc15
141	SPAC343.12	rds1	OM	172.48	0.264904
142	SPBC839.02		M	10.64	0.0549567
143	SPCC965.14C		M	3.72	0.0978431
144	SPBC839.07	ibp1	M	217.86	0.057144
145	SPBC2F12.11C	rep2	OM	334.95	0.039814
146	SPCC1450.16C			87.42	0.115692
147	SPAC27D7.12C	but1		20.12	0.0479133
148	SPBC24C6.10C		OM	214.43	0.0315385
149	SPCC1494.08C		OM	113.1	0.0359483
150	SPAC24C9.05C	mug70	OM	316.12	0.0419943
151	SPAC18G6.11C	rrn3	OM	160.86	0.0666184
152	SPBPB7E8.01		OM	50	0.199453
153	SPAPB8E5.03	mae1	OM	162	0.0624928
154	SPBC1685.13		OM	176	0.252179
155	SPAC30D11.11			61.3	0.159332
156	SPAC3G6.05		M	101.71	0.314468
157	SPBC23E6.09	ssn6	OM	163.82	0.0643048	C_ribo
158	SPAC27D7.11C		OM	180	0.304279
159	SPCC553.12C		M	9.52	0.0527004
160	SPAC15A10.10	mde6	OM	335	0.28529
161	SPAC2F7.11	nrd1	M	245.11	0.123816
162	SPAC15A10.08	ain1	OM	296.8	0.0581034
163	SPBC32F12.09	rum1	OM	352.45	0.0138322	cdc15
164	SPCC622.12C			128.5	0.0867634
165	SPAC7D4.07C	trx1	OM	6.7	0.0854629
166	SPAC23E2.03C	ste7	M	329.61	0.0954257
167	SPBPJ4664.02		OM	32	0.233863
168	SPAC644.14C	rhp51	OM	357.94	0.114273
169	SPCC965.06		OM	38.23	0.199807	cdc15
170	SPBC660.06		M	125.47	0.105689
171	SPAC22G7.07C			313.09	0.0940217
172	SPBC11B10.10C	pht1	OM	48.61	0.0854364
173	SPBC14C8.01C	cut2	M	4	0.0237405
174	SPBPB2B2.19C		OM	36	0.0079857	telo
175	SPAC5H10.06C	adh4	OM	132.56	0.0882936	C_ribo
176	SPCC126.09		OM	141.8	0.014983
177	SPBC1703.14C	top1	OM	329.81	0.10118
178	SPAC23H3.13C	gpa2	OM	202	0.115116
179	SPAC6G9.12	cfr1	OM	18	0.0798307	cdc15
180	SPAC1002.13C	psu1	OM	173	0.0132342	kap123;C_ribo
181	SPAC1071.09C		OM	20.38	0.20265
182	SPAC1786.02		OM	226.57	0.212986
183	SPCC1322.08	srk1	M	133	0.154795
184	SPAC926.08C		OM	191.58	0.19333	kap123;C_ribo
185	SPBC27.05		OM	352.66	0.242343
186	SPBC2F12.12C		OM	303.73	0.18655
187	SPBC1A4.03C	top2	OM	207.24	0.0757758
188	SPAC821.04C	cid13	M	333.15	0.186273
189	SPAC3G9.05		OM	191.62	0.0541032
190	SPCC4B3.18		M	306.08	0.172051
191	SPCC1795.12C		OM	165.65	0.0797956
192	SPBC1105.17	cnp1	M	7.48	0.0914535
193	SPBC18E5.07		OM	4	0.101297
194	SPBC887.14C	pfh1	OM	353	0.041723	cdc18
195	SPBC13A2.03		OM	214.3	0.0503167	kap123;C_ribo
196	SPBC215.08C	arg4		149.44	0.141268
197	SPBC1778.06C	fim1	OM	83.8	0.0548426
198	SPAPB24D3.07C		OM	173	0.254176
199	SPAC10F6.06	vip1	OM	119	0.0256309
200	SPAC23D3.12		OM	204.53	0.310014
201	SPAC24B11.12C		OM	16.18	0.0835835	cdc15
202	SPBC1306.02		OM	323.46	0.0480391
203	SPCC63.13		M	13.83	0.347312
204	SPCC757.11C		M	140	0.162436
205	SPBC25B2.08		M	269.37	0.27447
206	SPBC25H2.13C	cdc20	OM	331.05	0.0313529
207	SPCC4E9.02	cig1	OM	202	0.142148	C_ribo
208	SPBP4G3.02	pho1	OM	194	0.0780397
209	SPAC6C3.04	cit1		131.76	0.05935
210	SPBC1E8.05		OM	356	0.112062	cdc15
211	SPCC1223.04C	set11	M	290.68	0.0640512
212	SPAC23G3.04		OM	331	0.0288678
213	SPBC13G1.09		OM	182.44	0.198969	kap123;C_ribo
214	SPBC1685.03	sec11	M	7	0.0492519
215	SPAC17A2.10C			199.68	0.117458
216	SPCC4G3.05C	mus81	M	320	0.212722
217	SPBC365.14C		OM	133.82	0.0481714
218	SPBC649.04	uvi15	M	108	0.0554962
219	SPCC1183.11		OM	130.47	0.0512583
220	SPAC343.20		M	23.48	0.331747
221	SPBC1347.09		M	239.61	0.0510749
222	SPAC890.05		O	174.95	0.130204
223	SPCC1739.05	set5	OM	204.1	0.125567
224	SPCC1322.14C	vtc4	OM	155.54	0.133354
225	SPBC1677.03C		M	136.7	0.230511	C_ribo
226	SPBC1604.20C	tea2		249.3	0.261417
227	SPCC736.14	dis1		337.09	0.15893
228	SPAC21E11.03C	pcr1	M	79	0.159635
229	SPAC513.03	mfm2	M	7	0.0965381
230	SPBC11C11.06C		M	126	0.257844
231	SPCC1753.02C	git3	OM	205.8	0.107101
232	SPAC4H3.11C	ppc89	OM	360	0.0515467	cdc15
233	SPCC320.13C	ark1	M	302.6	0.145006
234	SPBC1861.01C	cnp3	O	212	0.270203	cdc2
235	SPBC2G2.04C	mmf1		135.08	0.152391
236	SPAC26H5.08C	bgl2	OM	186.09	0.158018
237	SPAC1A6.04C	plb1	M	135.78	0.187411
238	SPBC428.05C	arg12	O	119	0.124246
239	SPCC1840.07C			212	0.108643	C_ribo
240	SPCC553.07C	mug40	OM	21.43	0.0732248
241	SPBP23A10.11C		OM	195.66	0.27611
242	SPCC1235.14	ght5		137.2	0.207717
243	SPCC1919.12C			212.77	0.182325
244	SPAC1B1.01		OM	151	0.0509864	C_ribo
245	SPCC132.04C			129.36	0.343247
246	SPBC14C8.11C			311.65	0.207222
247	SPBC409.09C	mis13	O	335.12	0.0552171
248	SPCC70.08C		M	135.63	0.335576
249	SPAC343.13		OM	11	0.129245
250	SPBC36.11		OM	360	0.00858929
251	SPAC24H6.05	cdc25	OM	277	0.116865
252	SPAPB24D3.09C	pdr1	OM	137	0.0574238
253	SPAC13A11.03	mcp7		239.29	0.22076
254	SPBC577.12	mug71	OM	343.1	0.0448074
255	SPAC56E4.03		M	110.02	0.258598
256	SPBC32F12.03C	gpx1	M	117.53	0.13298
257	SPBPB2B2.01		M	100.74	0.31298
258	SPBC1711.13	his2		90.81	0.131331
259	SPAC6G9.06C	pcp1		235.12	0.0962135
260	SPAC1F12.05		OM	167.2	0.0534418
261	SPCP1E11.08		OM	164.82	0.129412
262	SPAC57A10.09C		OM	59.53	0.112123	cdc15
263	SPAC31G5.02		M	267.03	0.112873
264	SPAC9.11		M	308.16	0.221073
265	SPAC227.04			251.95	0.0356959
266	SPAC31G5.12C	maf1	M	113.76	0.0676058
267	SPBC409.07C	wis1	M	161.15	0.114506
268	SPAC17A2.02C			97	0.240073
269	SPCC1450.09C			173.42	0.177281
270	SPBC21H7.03C		M	184	0.121456
271	SPBC1709.13C		OM	318.29	0.152286	cdc15
272	SPAC29B12.10C		OM	162	0.222533	kap123;C_ribo
273	SPAC17A2.09C	csx1	OM	163.93	0.100811
274	SPAPB1A10.06C		OM	194	0.0681362	kap123;C_ribo
275	SPAC23H4.06	gln1		68.49	0.210232
276	SPACUNK4.15		OM	79	0.0375876	cdc15
277	SPAC9E9.09C		M	245	0.338534
278	SPAC977.15			137.85	0.296287	C_ribo
279	SPBC1289.04C	pob1	OM	1.68	0.0496382	cdc15
280	SPAC12G12.06C		M	347.46	0.111131
281	SPACUNK4.14	mdb1	OM	282.18	0.110965
282	SPBC19C2.10		OM	328.4	0.0752845
283	SPAC14C4.05C	mug61	OM	346	0.0242124	cdc15
284	SPCC338.16	pof3	OM	300.29	0.249764	cdc18
285	SPCC18.05C		OM	152.16	0.141631
286	SPBC1718.03	ker1	OM	178.97	0.16927	kap123;C_ribo
287	SPAC31G5.09C	spk1	M	331.43	0.264201
288	SPAC110.02	pds5	OM	357.44	0.0598477	cdc15
289	SPAC22G7.02	kap111	OM	360	0.172477
290	SPBC26H8.13C		M	320	0.0906168
291	SPBC21C3.02C		OM	147.68	0.11179
292	SPCC757.09C	rnc1	OM	161.6	0.0618718	kap123;C_ribo
293	SPAC521.03		OM	109.25	0.121712
294	SPAC1F8.06	fta5	OM	173	0.193915
295	SPCC63.03			209.74	0.207966
296	SPBC25H2.14	mug16		334.23	0.0538491
297	SPAC26F1.10C	pyp1		108.85	0.0996593
298	SPCC594.07C		OM	85.95	0.0491861
299	SPAC17H9.20	psc3		336.55	0.0584371
300	SPAC30D11.04C	nup124	O	178.8	0.075484
301	SPCC16C4.06C		M	284	0.101731
302	SPCC576.02		M	325.57	0.122879
303	SPBC646.07C			29.85	0.0988248
304	SPAC26F1.05	mug106	O	7.63	0.259208
305	SPBC725.12	mug118	M	336.5	0.283004
306	SPCC569.05C			55.45	0.345676
307	SPAC9G1.09	sid1		304.01	0.119042
308	SPCC965.07C	gst2	OM	345.55	0.366594
309	SPBC1271.10C		OM	167.12	0.243322
310	SPCC1919.10C	myo52	OM	240.36	0.0904972
311	SPAC977.16C	dak2	M	99.94	0.166158
312	SPBP8B7.25	cyp4	M	35.21	0.0805594
313	SPCC584.16C			155	0.219434
314	SPBC1347.10	cdc23		286.84	0.0493492
315	SPAC12G12.13C	cid14	OM	155	0.135912
316	SPBC19C2.06C	mug124	OM	353	0.231623
317	SPBC1773.09C	mug184		259	0.150389
318	SPAC222.08C			120.17	0.224725
319	SPBC800.11		OM	11	0.272602
320	SPAC19B12.11C		OM	184	0.151956	kap123;C_ribo
321	SPAC3H1.11	hsr1	OM	162	0.116366
322	SPAC328.09		OM	101.17	0.0972412
323	SPAC1687.17C		OM	347.7	0.0500079
324	SPBC776.13	cnd1	M	320.25	0.119727
325	SPBP8B7.29			283.9	0.0398491
326	SPAC22F8.05			101	0.318661
327	SPCC18.01C	adg3	M	20.46	0.0162314
328	SPAPB2B4.04C		M	83	0.197897
329	SPBC17D11.03C			293.61	0.233941
330	SPAC21E11.04	ppr1		120.9	0.304365
331	SPBC21C3.19		M	160.61	0.392426
332	SPBC83.11		M	84.21	0.173612
333	SPAC23A1.02C		OM	12.81	0.412741	cdc15
334	SPBC4F6.16C	ero11		257.22	0.265401
335	SPBC12D12.07C	trx2		345.23	0.0321021
336	SPAC17A2.05	osm1	OM	217.91	0.179953	cdc2
337	SPBP22H7.02C		OM	191.07	0.290048
338	SPCC584.13		M	275.62	0.112081
339	SPAC139.02C	oac1	M	183.74	0.174056
340	SPAC9E9.03	leu2	OM	152.17	0.172079
341	SPBC947.15C		OM	4.45	0.180803	cdc15
342	SPBC685.02			223.69	0.140941
343	SPAC806.07	ndk1	M	354.49	0.126717
344	SPAC1F7.03	pkd2	OM	32.39	0.107572	cdc15
345	SPAC1527.03		OM	210.62	0.175284	kap123;C_ribo
346	SPCC895.08C			157.94	0.120979
347	SPBC27B12.06	gpi13	OM	333.29	0.122482
348	SPAC24B11.10C	chr3	OM	187	0.0539631	C_ribo
349	SPAC23H4.01C		M	18	0.0354307
350	SPBC31F10.16		OM	29	0.128221	cdc15
351	SPCC330.08	alg11	OM	152.23	0.05254
352	SPAC323.07C		M	115	0.0755155
353	SPCC736.15			183.55	0.208098
354	SPAC16C9.03		OM	202	0.170139	kap123;C_ribo
355	SPBC8E4.04		O	126.85	0.108398
356	SPBPB2B2.09C		M	19.85	0.230689
357	SPBC16A3.10			15.34	0.229763
358	SPAC869.05C		OM	68	0.380248
359	SPCC18.15		OM	205	0.0540228	cdc2
360	SPAC1399.04C		O	82.5	0.140811
361	SPBC1271.07C		M	140.53	0.318596
362	SPBC36B7.02		O	308.28	0.116314
363	SPAC1486.09		M	194	0.157305
364	SPCC4B3.10C	ipk1		151.52	0.117339
365	SPCC1739.11C	cdc11		273.06	0.106766
366	SPAC26A3.13C	Tf2-4	M	129.56	0.293147
367	SPBC713.07C			113.5	0.057265
368	SPAC23H4.17C	srb10		297.52	0.230384
369	SPBC4B4.08	ght2	OM	171.67	0.255805
370	SPCC4G3.10C	rhp42		209.2	0.142146
371	SPBC1289.01C	chr4	M	350.92	0.0107675
372	SPAC664.08C			193.41	0.215462
373	SPCC1840.02C	bgs4	M	16.24	0.298147
374	SPCC306.08C			47.11	0.147637
375	SPCC126.12		M	351.65	0.10513
376	SPBC725.10			148	0.33054
377	SPAC8C9.12C			104	0.237902
378	SPBC1198.06C		M	133	0.0544982
379	SPAC25B8.02	sds3	O	86	0.0669453
380	SPAC9.05	mfh1		216	0.0590893
381	SPBP23A10.04	apc2	OM	301.06	0.281048
382	SPCC188.13C	dcr1		252	0.172925
383	SPCC16A11.07	coq10		342	0.318442
384	SPBC1271.09		M	81.14	0.455462
385	SPBC21B10.07		M	18	0.240906
386	SPAC2E1P5.02C	mug109	M	6.1	0.226711
387	SPAC688.04C	gst3	M	120.36	0.199633
388	SPBC215.13		M	156.38	0.0592127
389	SPAC31A2.12		OM	166.45	0.221877
390	SPAC8C9.03	cgs1	M	134.1	0.237165
391	SPAC10F6.13C		M	138.44	0.134403
392	SPAC513.07			312.61	0.257619
393	SPAC6G9.10C	sen1	O	259	0.202837
394	SPAC24C9.08			147.03	0.28297
395	SPAC1565.07C			225.7	0.123083
396	SPAC1D4.06C	csk1		335.57	0.136444
397	SPBC215.06C			220.93	0.276833
398	SPBC14F5.03C	kap123	O	221.34	0.147319	kap123;C_ribo
399	SPBC83.16C			121.02	0.141411
400	SPCC1393.04	fta4		265.35	0.10955
401	SPAC1039.01		OM	126	0.29539
402	SPAC2C4.17C		M	130	0.172768
403	SPCC1682.09C		M	180	0.253799	C_ribo
404	SPAC1687.10	mcp1	M	280.37	0.143995
405	SPAC56E4.04C	cut6		82.65	0.337944
406	SPBC19F8.07	crk1		11.3	0.147311
407	SPBC660.05			139.76	0.248051
408	SPAC9.04	Tf2-1	M	131.75	0.303136
409	SPCC63.14		M	96.58	0.361984
410	SPAC2E1P3.03C	Tf2-3		131.15	0.295983
411	SPCC794.07			128.04	0.207689
412	SPCC962.02C	bir1	OM	292	0.0804872
413	SPAC5D6.08C	mes1		340.46	0.0797089
414	SPBC725.16	res1	O	234	0.0364161	cdc2
415	SPCC4G3.06C	mrpl4	OM	303.63	0.0835352
416	SPCC970.10C	brl2	OM	148	0.079184
417	SPAC1687.20C	mis6	OM	292	0.138458	cdc15
418	SPCC1672.06C	asp1		159.46	0.268235
419	SPAC18G6.09C		M	119.88	0.147212
420	SPBC3E7.02C	hsp16	OM	290.07	0.474401
421	SPCC777.09C	arg1	M	126.49	0.13435	C_ribo
422	SPAC31G5.04			148.36	0.062865
423	SPAC23C11.12	hcn1		295	0.126152
424	SPAC5D6.02C	mug165	M	328	0.356493
425	SPBC12C2.09C			2.54	0.234611
426	SPBC8E4.01C			204.02	0.237946
427	SPAC328.04			140.41	0.139192
428	SPBC1685.07C			157.29	0.112495	C_ribo
429	SPBC6B1.04	mde4		313	0.126655
430	SPBC1683.01		O	166	0.0576812	cdc2
431	SPCC1393.05			231.82	0.291606
432	SPAC607.09C	btn1		162.22	0.277843
433	SPCC830.06		O	8	0.065494
434	SPAC4F8.13C	rng2		154.11	0.21483
435	SPCC622.10C			211.08	0.263333
436	SPCC1259.13	chk1		224.98	0.282555
437	SPAC1002.14	itt1		177.37	0.100168
438	SPAC23C4.05C		OM	106.38	0.0622514
439	SPCC965.05C	thp1		245	0.14756
440	SPBC1198.03C		O	305.81	0.260115
441	SPAC3C7.09	set8		289.79	0.070555
442	SPAC23C4.06C			307.33	0.259416
443	SPAC56F8.09	rrp8		194	0.166522
444	SPCC584.15C		OM	349	0.0327714
445	SPBC428.10			108.35	0.193758
446	SPAC1B3.08		M	133	0.213503	C_ribo
447	SPAC22E12.06C	gmh3		148.12	0.15891
448	SPAC13G7.10	mug152	M	340.7	0.100946
449	SPCC31H12.08C	ccr4	OM	22	0.0418718
450	SPCP1E11.05C			115.93	0.106465
451	SPBC26H8.05C			93.75	0.116299
452	SPBC342.06C	rtt109		342.37	0.197562
453	SPAC3G6.10C			203.28	0.271802
454	SPAC6F6.13C		OM	16.76	0.0890561
455	SPCC23B6.04C		M	173	0.329218
456	SPCC1442.07C		OM	351.26	0.167012
457	SPAC806.08C	mod21		301.04	0.113834
458	SPBC725.01			123.93	0.171762
459	SPAC6F12.06		M	356.93	0.185823
460	SPCC1827.05C		O	181.69	0.231373	kap123;C_ribo
461	SPAC821.03C		M	167.48	0.0784399	C_ribo
462	SPBC359.05	abc3		69.57	0.502718
463	SPBC31E1.06	bms1	O	190.1	0.157512
464	SPAC683.02C			214.92	0.296168
465	SPBC4F6.09	str1	M	122.01	0.526316
466	SPBC23G7.10C			308.01	0.531957
467	SPCC4F11.04C			309.4	0.193273
468	SPCC794.15		M	14.49	0.412798
469	SPCC550.12	arp6		202	0.184447
470	SPCC1919.05		OM	261.05	0.231946
471	SPBC2G5.03	ctu1	OM	181.87	0.17093	cdc2
472	SPCC1840.01C	mog1		240.19	0.0847011
473	SPAC27D7.10C			210.37	0.365824
474	SPAC328.02		OM	341.1	0.0275632	cdc15
475	SPCC4G3.07C	phf1		352.45	0.0677433
476	SPCC320.06			209.96	0.236973
477	SPAC977.17		O	22	0.0901541
478	SPAC1687.16C	erg3	OM	244.75	0.369242
479	SPBC146.13C	myo1		80.06	0.184527
480	SPCC736.06			274.19	0.140093
481	SPAC22E12.13C	rpl2403	O	192.62	0.234838	kap123;C_ribo
482	SPCC1020.14	Tf2-12	M	130	0.386504
483	SPCC306.05C	ins1	OM	36	0.0825714	cdc15
484	SPBC1709.06	dus2		312.22	0.083273
485	SPAC30.02C			235.29	0.255048
486	SPAC25B8.07C			346	0.181161
487	SPBC2D10.19C			167.68	0.203466
488	SPBC36.04	cys11	OM	158	0.0945752	kap123;C_ribo
489	SPBP4H10.10		O	14.65	0.288796
490	SPAC6G9.04	mug79		255.58	0.126606
491	SPBC3B8.02	php5		61	0.13057
492	SPBC337.15C	coq7		170.71	0.101277
493	SPBC646.06C	agn2	OM	357.06	0.167589
494	SPAC589.11	mug82		302.96	0.271355
495	SPBC1105.14	rsv2	M	73.81	0.244504
496	SPAC17C9.01C	nuc2	O	301.43	0.0282835
497	SPBC582.03	cdc13	OM	342	0.0599073
498	SPBC3D6.02	but2	OM	157.01	0.198889	kap123;C_ribo
499	SPAC9.10	thi9		169	0.0943971
500	SPBP22H7.04		O	216	0.248316
501	SPBP35G2.03C	sgo1	M	260.01	0.213783
502	SPAC1002.19	urg1	OM	118.5	0.478878
503	SPAC57A10.08C		O	333.89	0.137611
504	SPCC1020.10	oca2	M	168.23	0.39721
505	SPCC594.02C			169	0.0926108	C_ribo
506	SPAC6G9.02C	nop9	O	188.11	0.175749
507	SPAC513.05	ams1	OM	333.38	0.306068
508	SPAC23H4.15		O	219.37	0.216009	kap123;C_ribo
509	SPAC922.04		OM	170.68	0.280078
510	SPAC823.08C		OM	184	0.232288	kap123;C_ribo
511	SPBC29B5.01	atf1	OM	97	0.0295122
512	SPCC132.02	hst2	O	220.46	0.0860568
513	SPBC557.03C	pim1	OM	169.25	0.116009
514	SPCC5E4.05C			328.35	0.145727
515	SPBC365.01			11.22	0.246119
516	SPAC1071.10C	pma1	O	177.78	0.220169	kap123;C_ribo
517	SPBC56F2.08C		O	149.42	0.257226
518	SPAC343.06C			153.15	0.305241
519	SPBC18H10.20C		O	174.14	0.196003
520	SPAC11H11.02C	mug162	O	295.74	0.182554
521	SPCC576.06C		M	324.94	0.265769
522	SPBC947.12	kms2	O	292	0.207169
523	SPBC119.14	rti1		276.15	0.276975
524	SPBPB10D8.02C			34.33	0.603463
525	SPBP4H10.17C			178.8	0.215174
526	SPAC17C9.02C	lys7	O	302.43	0.16523
527	SPAC27E2.07	pvg2		146.65	0.226319
528	SPAC227.18	lys3		112	0.214875
529	SPAC31G5.11	pac2	O	153.4	0.106382	kap123;C_ribo
530	SPCC1235.11		M	147.28	0.136808
531	SPCC320.05			136.88	0.101546
532	SPAC4G9.12			125.03	0.0673547
533	SPAC23C11.01		OM	172.38	0.208188
534	SPCC18B5.07C	nup61	OM	186.83	0.0284257	kap123;C_ribo
535	SPBC14C8.08C		O	304.02	0.353471
536	SPBC18E5.03C	sim4		257.12	0.175011
537	SPBC56F2.04	utp20	O	188.85	0.136791	cdc2
538	SPCPB1C11.03			196.1	0.374699
539	SPAC343.11C	msc1		169.27	0.209617
540	SPAC1565.04C	ste4		256	0.185075
541	SPAC1142.08	fhl1		158.01	0.348169
542	SPAC8E11.07C	alp31	OM	4	0.11353
543	SPCC663.03	pmd1	O	216	0.210369
544	SPAC607.08C			126.12	0.140361
545	SPAC823.14			83.08	0.0898129
546	SPAC222.07C	hri2		245.21	0.272899
547	SPAC4G8.13C	prz1		119.82	0.249574
548	SPAC1565.03			320	0.2047
549	SPAC1F7.10			312.1	0.217664
550	SPBC543.08			3.31	0.219208
551	SPCC1795.03	gms1	M	183.08	0.085191
552	SPAC22F8.04		O	356	0.108685
553	SPBC13E7.06	msd1		318.39	0.244712
554	SPAC57A10.07			309.66	0.112806
555	SPAC26H5.07C			137	0.0599275
556	SPBC16H5.08C			206.46	0.105904
557	SPAC644.06C	cdr1		331	0.0321241
558	SPCC794.11C		OM	166	0.0498467
559	SPAC1296.03C	sxa2		303.55	0.292278
560	SPBC9B6.02C	Tf2-9		115.28	0.445832
561	SPCC1322.09		O	360	0.248956	cdc15
562	SPAC5H10.03			88.57	0.0932016
563	SPBC651.03C	gyp10	O	162	0.0451589
564	SPAC27E2.08	Tf2-6	M	133	0.491529
565	SPAC21E11.07			324	0.0710444
566	SPBC3H7.09	mug142		291.89	0.124875
567	SPBC119.05C		O	10.79	0.171701	cdc15
568	SPAC9E9.10C	cbh1		157.79	0.182077
569	SPCC550.15C		OM	180	0.188154	kap123;C_ribo
570	SPAC824.04			301.5	0.0551199
571	SPBC21C3.08C			287.85	0.33818
572	SPAC26A3.09C	rga2	OM	180	0.0522334
573	SPBC725.11C	php2	O	156.7	0.366667	cdc15
574	SPAC1250.04C	atl1		279.89	0.103368
575	SPBC19F5.05C	ppp1		198	0.286737
576	SPCC613.12C	raf1		218.9	0.158446
577	SPAP8A3.11C		M	313.34	0.255371
578	SPAC16E8.06C	nop12	OM	213.47	0.325426
579	SPBPB2B2.06C		OM	166	0.43036	cdc2
580	SPAC1F7.02C		O	200.58	0.267301
581	SPAC24B11.07C		M	163.89	0.174063
582	SPAC821.10C	sod1		6.12	0.22342
583	SPCC5E4.04	cut1		227	0.0520314
584	SPBC21B10.11	dpm2		261.55	0.311725
585	SPBC16A3.11	eso1		352.92	0.204259
586	SPAC4F8.04			189.09	0.195332
587	SPAC19A8.07C		OM	178.38	0.339709
588	SPCC4F11.02	ptc1		126	0.235416
589	SPAC12B10.09		O	347.73	0.0922425
590	SPBC27B12.12C			133	0.301439
591	SPBC725.02	mpr1	M	122	0.227895
592	SPCC4G3.09C	gyp3	O	209	0.202506
593	SPBC2A9.08C	sec22	O	24.08	0.0654861
594	SPAC1786.01C			94.73	0.219474
595	SPAC5H10.13C	gmh2	M	175.42	0.0910073
596	SPAC637.13C			115	0.243443
597	SPAC3A12.09C			171.64	0.156519
598	SPAC11E3.10		OM	25	0.0459564
599	SPCC11E10.02C	gpi8		309.15	0.0707839
600	SPAC16C9.05	cph1		318.7	0.0624239
601	SPBC1A4.05			204.97	0.0949806
602	SPBC646.03		O	277	0.0596075
603	SPAC2E1P3.01		O	297.86	0.339032
604	SPAC688.03C			132.76	0.362896
605	SPCC1682.03C	mug174	O	281.48	0.221434
606	SPBC16E9.10C		O	205	0.204459
607	SPBC2D10.14C	myo51		272.12	0.194686
608	SPCC16A11.06C	gpi10		329.51	0.134943
609	SPAC227.09			316.15	0.0254059
610	SPCC4G3.08	psk1		147.75	0.266066
611	SPBC1921.07C			172.48	0.16458
612	SPBC31A8.01C	cwl1	M	120.81	0.138727
613	SPCC285.04			337.7	0.296246
614	SPBC1539.10			165.61	0.283941
615	SPAC4D7.03	pop2	M	299	0.250969
616	SPAPB17E12.10C			284	0.0658429
617	SPAC23H4.14	vam6		194.39	0.109201
618	SPAC3F10.13	ucp6	O	59.3	0.312981	cdc15
619	SPCC4B3.04C	nte1		262.92	0.103862
620	SPBC2D10.04		OM	351.39	0.132537
621	SPAC8C9.16C	mug63		279.37	0.244643
622	SPAC1F12.07			135.05	0.132573
623	SPAC11D3.04C		O	136.92	0.169847
624	SPCC1739.07			208.23	0.0518498
625	SPBC11C11.04C	alp1	O	266	0.0419579	cdc2
626	SPAC5H10.10			93.15	0.318159
627	SPAC328.05			219	0.313776
628	SPCC1840.03	sal3	O	220	0.266542
629	SPAC6C3.02C			15.03	0.111762
630	SPAC19E9.03	pas1	M	93.08	0.363875
631	SPBC428.06C			94	0.0543326
632	SPBC1289.17	Tf2-11	M	121.09	0.530718
633	SPCC320.08		O	158.76	0.242857
634	SPBC1D7.05	byr2	M	6.06	0.13823
635	SPAC2F7.14C			355.19	0.207103
636	SPAC24B11.09		O	154.75	0.162962
637	SPCC1450.10C			214.02	0.364373
638	SPAC24B11.14		O	4	0.160591
639	SPAC1F12.09	gpi17		306	0.0694348
640	SPBC4F6.17C		O	222.18	0.487834	wos2
641	SPBC1A4.01	apc10		298.28	0.195133
642	SPBC3H7.13		M	349	0.228425
643	SPAC26A3.03C	rmi1	M	340.55	0.337566
644	SPBC1306.01C		M	7	0.0399258
645	SPBC428.08C	clr4		202	0.19101
646	SPAC11G7.01			147.11	0.284081
647	SPBC1604.09C		O	190.12	0.300028
648	SPAC2G11.02	urb2		248	0.0563893
649	SPBC19C2.05	ran1		167.51	0.149734
650	SPCC4B3.06C			266.82	0.207746
651	SPBC17G9.11C	pyr1		137	0.343068
652	SPAC186.03			133	0.287965
653	SPCC1682.15	mug122		282.32	0.0230238
654	SPBC4F6.14			207.17	0.345524
655	SPBC14F5.05C	sam1		316.32	0.220298
656	SPBC1347.04	tim54	O	302	0.187193
657	SPAC1006.02		O	325.5	0.0833975
658	SPCPB1C11.02		OM	356.57	0.542251	cdc15
659	SPAC1952.10C			318.36	0.243876
660	SPBC19C7.04C		M	70.75	0.448472
661	SPAC2G11.12	rqh1	O	186.13	0.167745
662	SPCC622.15C			22	0.239153
663	SPAC2F7.16C			205	0.219231
664	SPAC4F10.09C		O	137	0.215742
665	SPCC1259.09C			107.02	0.428002
666	SPAC644.08			320.73	0.104286
667	SPAC8F11.07C	cdc24	O	288	0.258382
668	SPAC144.17C		O	324.88	0.0998033
669	SPAC9G1.02	wis4	O	158	0.0464103
670	SPAC11D3.13		O	274	0.430768
671	SPAC4A8.04	isp6	M	25.1	0.368735
672	SPAC2E1P5.05			187	0.214565
673	SPAC23A1.14C			353.85	0.255843
674	SPBC36.06C	spo9	O	1.78	0.0622642
675	SPAC1039.03		M	159.05	0.239817
676	SPBC19C2.04C	ubp11		151	0.310462
677	SPCC757.08			218.98	0.103438
678	SPCC569.07			310.85	0.170348
679	SPAC1093.05		O	202.4	0.290499	kap123;C_ribo
680	SPCC613.07			221.5	0.193335
681	SPAC6B12.07C			87.43	0.0994673
682	SPAP27G11.03		O	342.25	0.174116
683	SPAC7D4.11C	sec39		265.99	0.110739
684	SPAC22A12.05	rpc11		202	0.248522
685	SPAC1F7.07C	fip1	M	121.27	0.576592
686	SPAC644.09			321.98	0.184214
687	SPCC1682.13		OM	220	0.189253
688	SPAC1006.06	rgf2	O	353	0.11605
689	SPAC1142.05	ctr5		141.82	0.323194
690	SPCC1393.10	ctr4	M	191.37	0.324859	C_ribo
691	SPBC530.01	gyp1		351.95	0.0953717
692	SPCC1020.01C	pma2	O	165.89	0.303994
693	SPBC947.09			214.45	0.272783
694	SPCC962.05			249.39	0.245989
695	SPCC895.07	alp14		238.1	0.109
696	SPBC1734.01C			187.17	0.212409
697	SPAC22E12.05C	rer1	M	35.16	0.124927
698	SPAC664.06	rpl703	OM	162	0.194559
699	SPBC354.15	fap1		297.7	0.259849
700	SPCC306.02C			108	0.0382856
701	SPAC23G3.03	sib2		104.66	0.391406
702	SPCC74.01	sly1	M	336.35	0.0504092
703	SPAC17A2.08C			241	0.154355
704	SPAC11G7.02	pub1		50.85	0.0732293
705	SPAC11D3.08C		O	47	0.367929
706	SPAC1556.05C			183.48	0.204384
707	SPAC821.06	spn2	OM	7	0.0612443	cdc15
708	SPBC359.03C		OM	176	0.280785
709	SPAC521.04C			145.31	0.243471
710	SPAC664.03			99.38	0.121586
711	SPAC1A6.03C			100.89	0.315086
712	SPCC18B5.01C	bfr1	M	192.94	0.127512
713	SPBC1604.17C	tti2		226.8	0.212645
714	SPBC418.01C	his4		115	0.0919865
715	SPAC27E2.05	cdc1	M	315.16	0.244303
716	SPBC21.06C	cdc7		265.65	0.205519
717	SPCC70.02C			45.97	0.154445
718	SPBC23E6.01C		M	107.78	0.110907
719	SPAC9.07C		M	165.32	0.0610176
720	SPCC1919.14C	bdp1		230	0.264474
721	SPBC14C8.02	tim44	O	159.22	0.22667
722	SPCP1E11.11			181.32	0.242706
723	SPCC622.17	apn1	O	261.37	0.175792
724	SPAC4G9.02			303.08	0.267994
725	SPBP8B7.31			266.25	0.120572
726	SPAP7G5.02C	gua2		154.59	0.170934
727	SPCC16C4.09	sts5	M	155	0.237151
728	SPCC4B3.02C			301.06	0.403849
729	SPAC22F8.09	rrp16	O	206.45	0.302622
730	SPBC16D10.06	zrt1	OM	151	0.505976
731	SPAC27D7.05C	apc14		347.63	0.270179
732	SPAC25B8.18			287.64	0.231422
733	SPBP23A10.13	orc4		155	0.189959
734	SPBC428.12C			342	0.103827
735	SPCC306.11		OM	353	0.543679	eng1
736	SPCC18B5.06	erf1		202	0.0472578
737	SPAC14C4.13	rad17		241.82	0.211848
738	SPBC4F6.13C		OM	168.07	0.281829	kap123;C_ribo
739	SPBC947.07			198.54	0.301741
740	SPAC56E4.06C	ggt2		158.93	0.173235
741	SPBC3E7.16C	leu3		119.48	0.128995
742	SPBC21B10.04C	nrf1		148.95	0.236561
743	SPAC1002.11	gaa1		306	0.264031
744	SPBC30B4.07C	tfb4		257.8	0.128263
745	SPAC1565.02C			335.32	0.3125
746	SPBC336.02		M	166	0.117861
747	SPAC144.04C	spe1	O	172.16	0.102823
748	SPAC57A7.06		O	190.28	0.310454	kap123
749	SPBC947.05C			288	0.215918
750	SPAC1039.10	mmf2		112.73	0.526544
751	SPAC1039.06		OM	97.9	0.255298
752	SPAC12G12.04	hsp60		214.26	0.402046
753	SPBC27.02C	ask1		283.26	0.157279
754	SPBC4.01			293.48	0.259291
755	SPCC1235.08C	pdh1		306.66	0.238793
756	SPCC1223.09		OM	319.28	0.246605
757	SPAC17D4.02	cdc45		265.28	0.148767
758	SPAC23C4.17		O	259	0.113852	kap123;C_ribo
759	SPAC26F1.07		M	134.02	0.42265
760	SPBC651.02			326.76	0.25525
761	SPCC23B6.02C			153.93	0.137865
762	SPAP14E8.03	bos1		188.81	0.129125
763	SPAC6F12.14	cut23		306	0.0829441
764	SPCC645.12C			266	0.242126
765	SPBC16D10.08C		OM	152.91	0.602112	wos2
766	SPCC18.13			294.39	0.226231
767	SPBC582.10C			296.52	0.35702
768	SPCC1827.03C		OM	119	0.166155
769	SPBC19G7.16	iws1	O	90	0.22926
770	SPAC22G7.05			244.47	0.333641
771	SPCC4G3.02	aph1		317.15	0.0491808
772	SPAC19G12.09			108.07	0.26112
773	SPBC25B2.06C	btb2		310	0.0440763
774	SPCC777.13	vps35		108	0.11038
775	SPBC17A3.03C		O	148	0.0677183
776	SPAC19B12.08		O	360	0.286599
777	SPBC354.05C	sre2	O	167.3	0.0486131
778	SPBC2F12.08C	ceg1	O	248	0.241171
779	SPAC13G7.05		O	14	0.232935
780	SPAC1006.09	win1	O	198	0.0601472
781	SPBC428.03C	pho4		236.57	0.115573
782	SPBC1683.13C			196.8	0.381431
783	SPCC1494.01			305.6	0.172641
784	SPBC691.04			312.93	0.249666
785	SPAC869.11	cat1		136.75	0.121867
786	SPCC1235.13	ght6		121.42	0.222723
787	SPAC13G6.03	gpi7	OM	301.61	0.259536
788	SPCC1827.02C			153.71	0.0434833
789	SPBC16H5.03C	fub2		223	0.0374707
790	SPAC977.14C			106.61	0.280989
791	SPAC688.10	rev3		187	0.183958
792	SPAC8C9.10C		O	196.04	0.347845
793	SPAC4F10.07C	atg13		114.2	0.249515
794	SPBC725.09C	hob3		152.93	0.0971363
795	SPAC824.02			230.76	0.398328
796	SPAC140.03	arb1	O	328	0.191226
797	SPAC26H5.02C			298.02	0.263996
798	SPAC1B3.15C			209	0.283947
799	SPAC29A4.16	hal4		142.14	0.220227
800	SPBC342.05	crb2	O	176	0.14789
801	SPCC1827.06C		M	138.1	0.292305	C_ribo
802	SPAC227.14		O	288	0.133191
803	SPAC2F3.09	hem1	O	179.38	0.128745
804	SPCC1442.01	ste6	M	349	0.0382485
805	SPAC13G7.03			200.93	0.262694	C_ribo
806	SPAC977.11			150.62	0.219465
807	SPBC215.11C			298.82	0.422604
808	SPAC17H9.05	ebp2	O	216	0.294848	kap123;C_ribo
809	SPAP8A3.04C	hsp9		173	0.547522
810	SPBC839.16			128.28	0.21718
811	SPAC1783.02C	vps66		338.12	0.135156
812	SPCC1223.06	tea1		86	0.112726
813	SPAC15E1.02C			162	0.219117
814	SPCC191.11	inv1		264.24	0.544424
815	SPAPB24D3.08C			338	0.374013
816	SPBC1706.03	fzo1		194.03	0.120984
817	SPBC3B8.03			123.89	0.0982667	C_ribo
818	SPCC63.07		O	209	0.146619	C_ribo
819	SPAC2C4.06C			266.91	0.213726
820	SPAPB1A10.07C		O	106.34	0.216244
821	SPBC18H10.08C	ubp4		285.68	0.216545
822	SPCC16A11.04	snx12		217.84	0.11323
823	SPAC22H10.07	scd2	OM	155.66	0.193344
824	SPAC343.16	lys2		138.7	0.0724056
825	SPAC4H3.09			111.52	0.191539
826	SPBC19G7.06	mbx1		204.88	0.162353
827	SPBPB2B2.10C			7.2	0.584098
828	SPAC4F10.03C		O	178.1	0.0699584
829	SPAC19D5.06C	din1		360	0.0938824
830	SPAC9G1.12	cpd1	O	209	0.231733
831	SPAC6F12.08C			208.05	0.140839
832	SPCC162.07	ent1		148	0.0335267
833	SPAC19G12.13C			247.13	0.16596
834	SPBC336.07	sfc3		277	0.267641
835	SPBC1D7.02C	scr1	O	166	0.185619
836	SPCC16C4.07	scw1		349	0.116913
837	SPBC18H10.02	lcf1		73.81	0.472325
838	SPBC3D6.12			169	0.377137
839	SPCC1494.06C		O	187	0.269141
840	SPBC25H2.04C	tim22		273.72	0.0418162
841	SPAC1952.08C		O	323.01	0.0887568
842	SPBC725.05C			171.45	0.213658
843	SPAC2G11.11C	prh1	O	178.1	0.161274
844	SPAC19G12.05			189.25	0.152467
845	SPCC1620.11	nup97	O	337.95	0.251594
846	SPAC3A11.02	cps3		280.03	0.350814
847	SPAC2C4.11C	rbp28	O	185.22	0.296146
848	SPBC409.15			195.08	0.160853
849	SPAC3G9.15C	fcf2	O	142.24	0.196502	C_ribo
850	SPAC4G9.19			342	0.28804
851	SPAC23G3.02C	sib1	O	201.61	0.165475
852	SPBC3B9.15C	scp1		42.49	0.107907
853	SPBC1539.07C			103.48	0.0679548
854	SPCC1682.12C	ubp16	O	11.8	0.132953
855	SPCC790.02	pep3		292.39	0.274921
856	SPBC36.03C			104	0.585102
857	SPAC4G9.10	arg3		141.88	0.168346
858	SPAC22F8.11	plc1		216.6	0.249206	C_ribo
859	SPCC162.10	ppk33		299	0.225624
860	SPAC2G11.08C	smn1		351.07	0.284842
861	SPAC17A2.04C			216	0.340243
862	SPAC22A12.14C			298.17	0.265166
863	SPAC6F6.08C	cdc16		319.58	0.205241
864	SPBC4F6.05C		O	340.85	0.118391
865	SPAC637.04			162	0.286823
866	SPBC725.07	pex5	O	169	0.06011
867	SPAC6B12.10C	spp1	O	324.65	0.0627668
868	SPBC30D10.13C	pdb1		127.28	0.194142
869	SPCP31B10.05			302	0.132524
870	SPAC23G3.06			153.47	0.185784
871	SPAC26H5.03			200.46	0.277135
872	SPAC23C4.08	rho3		147.64	0.0656683
873	SPCC2H8.04			268.51	0.136501
874	SPCC1235.15	dga1	O	88.11	0.10244
875	SPBC21B10.09			33.8	0.088718
876	SPAC26A3.06			197.63	0.23684
877	SPAC1006.03C		O	222.3	0.16769
878	SPBC36B7.05C			335.55	0.271249
879	SPBC3E7.05C		O	2.43	0.0924746	cdc15
880	SPAC1486.04C	alm1		225.5	0.0838726
881	SPAC227.13C	isu1		28.84	0.381818
882	SPAC18G6.03	ypt3	O	62.18	0.0569048
883	SPCC645.08C	snd1		36.69	0.0886953
884	SPCC285.17	spp27		89.89	0.251388
885	SPCC16C4.17	mug123		295	0.315036
886	SPBP4H10.20	nhm1		341.67	0.134011
887	SPBP8B7.20C			181.87	0.290127
888	SPAC31A2.04C			350.14	0.20754
889	SPBC1D7.04	mlo3		132.71	0.43426
890	SPBC146.03C	cut3		302.64	0.189355
891	SPBC11C11.11C		O	277	0.165403
892	SPCC737.08			238	0.13324
893	SPAC1F5.05C			35.42	0.140736
894	SPBC14C8.13			211.58	0.135215
895	SPAC1093.02			161.83	0.255674	C_ribo
896	SPAC23H3.09C	gly1		133.23	0.263761
897	SPBC1685.12C			146.21	0.360767
898	SPCC18B5.03	wee1	O	167.54	0.206771
899	SPAC1782.12C			88.01	0.301538
900	SPBC365.12C	ish1		126	0.312903
901	SPAC17A5.09C			251.15	0.346245
902	SPBP35G2.07	ilv1		121	0.153946	C_ribo
903	SPBC16H5.05C	cyp7		273.03	0.181699
904	SPAC343.19		O	188.13	0.198316
905	SPAC1782.10C	nhp2		138.55	0.183817
906	SPBC14F5.10C			152.87	0.238357
907	SPAC11H11.01	sst6		150.03	0.455784
908	SPBP4H10.16C		O	149.23	0.0573156
909	SPBP4H10.15			168.46	0.305915	C_ribo
910	SPBC1711.11			106.26	0.368161
911	SPCC1739.12	ppe1		113.95	0.112866
912	SPCC24B10.20			307.36	0.565087
913	SPCC1450.15			356.87	0.289975
914	SPBC3E7.06C		O	346	0.178188
915	SPAC1142.04			205	0.219086
916	SPBC1711.07		OM	204.93	0.319143	kap123;C_ribo
917	SPBC24C6.02			201.51	0.369504
918	SPCC4G3.16			262.87	0.404786
919	SPBC30B4.06C			289.93	0.269677
920	SPCC736.13		OM	9.33	0.35529	cdc15
921	SPAP8A3.03			347.2	0.0687509
922	SPCC584.14	mug160		304.6	0.163347
923	SPAC30.04C	abc4		52.83	0.228717
924	SPBC119.16C			270.74	0.221045
925	SPBC3F6.04C			213.5	0.314998	C_ribo
926	SPAC27F1.08	pdt1		157.15	0.17862
927	SPBC21C3.05	sap62		10.54	0.0265135
928	SPCC1682.06		O	119	0.187099
929	SPCC790.03			264.86	0.236882
930	SPBC9B6.08	clc1	O	34.89	0.0388
931	SPBC13E7.05	gpi14		324.35	0.231153
932	SPBC543.03C	pku80		312.53	0.279162
933	SPCC1442.05C			41.99	0.0917787
934	SPAC6F6.01			259.13	0.182263
935	SPAC29A4.11	rga3	O	162	0.116258
936	SPBC21B10.05C	pop3		212.2	0.26565
937	SPAC4G9.20C			275.59	0.130449
938	SPAC959.05C			300.54	0.398869
939	SPAC328.03	tps1	OM	343.5	0.536151
940	SPAC56F8.12			239.82	0.449186
941	SPBC1604.18C			265.28	0.339349
942	SPAC4F10.10C			79.91	0.152936
943	SPAC167.08	Tf2-2		130	0.485157
944	SPBC28E12.01C	apc13		297.58	0.161033
945	SPAC13G7.07	arb2	O	292.84	0.326233
946	SPBC21D10.09C			173	0.157777
947	SPAC1F5.07C	hem14		10.19	0.298475
948	SPBC4C3.05C	nuc1		209	0.329807
949	SPAC5D6.09C	mug86	O	325.87	0.379052
950	SPBP35G2.02			274	0.192144
951	SPBC1709.14			284	0.215019
952	SPCC23B6.05C	ssb3		252	0.281786
953	SPCC24B10.17	emp24	M	357.38	0.0856405
954	SPCC18.03		O	238.53	0.192581	cdc2
955	SPCC613.11C	meu23		317	0.162597
956	SPAC4A8.11C	fas2		123.34	0.235193
957	SPAC16E8.09	scd1		140.4	0.177751
958	SPBC4F6.11C			338.48	0.0976637
959	SPBC216.06C	swi1		261.81	0.172906
960	SPAC8E11.10			236.66	0.270161
961	SPBC26H8.08C	grn1	OM	190.9	0.369849	kap123;C_ribo
962	SPCC1322.06	kap113		284	0.394539
963	SPBC13G1.07			184	0.110605	C_ribo
964	SPAPYUG7.02C	sin1		230.76	0.1786
965	SPCC1906.02C			134.81	0.376726
966	SPCC1795.11	sum3		122.77	0.308185
967	SPAC26H5.09C			107.01	0.502214
968	SPCC417.12			234	0.409403
969	SPBC15D4.03	slm9		274.77	0.214696
970	SPAC9.12C	atp12	O	296.49	0.211589
971	SPBC14F5.12C	cbh2	M	209.14	0.367241
972	SPBC15D4.06			265.22	0.418359
973	SPAC6F12.02	rst2	OM	73.28	0.356781
974	SPAC30C2.08			9.94	0.05597
975	SPBC1105.02C	lys4		132.49	0.310815
976	SPBC530.05			158.49	0.134399
977	SPAC24H6.10C			126	0.152102	C_ribo
978	SPBC6B1.06C	ubp14		155	0.177608
979	SPBC30D10.11	gpi1		296.2	0.154499
980	SPAC6G10.02C	tea3		220.97	0.050663	C_ribo
981	SPAC1093.06C	dhc1		207.61	0.425155
982	SPAP27G11.02			334.03	0.0934433
983	SPAC16E8.12C			230.51	0.22716
984	SPCC1442.12	pps1		348.02	0.204541
985	SPCC16C4.03	pin1	OM	328	0.293942	cdc15
986	SPAC3A11.08	pcu4		228.88	0.240068
987	SPBP8B7.27	mug30		292.77	0.356958
988	SPBC1709.09			163.96	0.289306
989	SPAC977.10	sod2	M	50	0.27102
990	SPBC776.18C	pmh1	O	317	0.0446728
991	SPBC1105.09	ubc15		336.98	0.228813
992	SPBC13A2.02		O	194.26	0.116998
993	SPCC1223.11	ptc2	O	178.34	0.160783
994	SPAC24H6.13		OM	332.66	0.107197
995	SPAC3A12.12	atp11	O	301.65	0.214348
996	SPAC637.03		M	124.17	0.458117
997	SPBC839.03C			306	0.253379
998	SPAC20H4.11C	rho5		22	0.222938
999	SPAC2F7.04	pmc2		341.6	0.0646701
1000	SPAC3G6.11			248.4	0.198958
1001	SPAC1556.01C	rad50		231.75	0.137856
1002	SPCC1739.03	hrr1		246.97	0.45668
1003	SPAC222.06	mak16		173	0.378069
1004	SPAC12B10.10			228.17	0.472719
1005	SPAC694.03			320	0.294653
1006	SPCC126.05C	mrpl17		306	0.0880598
1007	SPCC4B3.13			269.35	0.0905131
1008	SPBC29A10.10C			249.17	0.119223
1009	SPAC17G8.14C	pck1		346.83	0.391026
1010	SPAC30.03C	tsn1		341.23	0.26404
1011	SPBPJ4664.03	mfm3		356	0.190024
1012	SPAC26F1.03	pda1		133.68	0.141122
1013	SPBC649.05	cut12		254.57	0.177508
1014	SPBC16G5.12C	top3		281	0.121777
1015	SPBC409.05	skp1		54	0.138637
1016	SPBPB2B2.18		OM	61	0.347212	telo
1017	SPAC4H3.06			307.16	0.354334
1018	SPBC660.12C		O	326.53	0.264218
1019	SPBC21D10.10			129.58	0.0293596
1020	SPBP8B7.24C	atg8	O	18.07	0.116409	cdc15
1021	SPBC215.07C			148.75	0.39096
1022	SPBP4H10.06C	cut14		216	0.167672
1023	SPCC594.05C			171	0.429259
1024	SPBP22H7.03			314.94	0.375943
1025	SPCC1529.01		O	182.27	0.32643
1026	SPBC16G5.02C		O	73.01	0.165443	cdc15
1027	SPBC16E9.08	mcp4		292	0.431139
1028	SPBC27B12.11C			147.48	0.180974
1029	SPBC2G5.02C			166	0.0948142	C_ribo
1030	SPAC8C9.09C	mug129		198	0.137224
1031	SPAC6F6.17	rif1		261.12	0.134084
1032	SPBC800.10C			133.96	0.342355
1033	SPBC1A4.09		O	193.7	0.120138
1034	SPAC144.03	ade2		132.33	0.109173
1035	SPBC106.10	pka1		108.71	0.284193
1036	SPBC365.09C			198	0.127841
1037	SPBC16H5.15			38.12	0.207442
1038	SPBC13G1.10C	mug81	M	302.05	0.260232
1039	SPBC1861.03	mak10		216	0.0689428
1040	SPCC4B3.12	set9		214.45	0.263924
1041	SPAC4A8.10			27.86	0.440228
1042	SPAC23H4.08		O	299.37	0.140973
1043	SPAC1F8.01	ght3		43.24	0.531841
1044	SPCC1183.09C	pmp31		88.75	0.16233
1045	SPBC16C6.10	chp2		284.26	0.334214
1046	SPBC21.01	mis17		13.78	0.20965
1047	SPAC18B11.04	ncs1	OM	59.79	0.270862
1048	SPAC607.02C			311.92	0.327139
1049	SPAC17G8.06C			148.97	0.161664	C_ribo
1050	SPAC22E12.18			196.13	0.312838
1051	SPAC29A4.05	cam2	O	20.58	0.13559
1052	SPCC191.07	cyc1		54.98	0.16654
1053	SPAC17G6.12	cul1		163.05	0.276258
1054	SPAC3H8.06	aur1		83.76	0.314354
1055	SPBC11B10.09	cdc2	O	189.81	0.0332285	cdc2
1056	SPAP8A3.07C			169.62	0.119047	C_ribo
1057	SPCC1682.08C		OM	210.71	0.436499
1058	SPAC1002.07C	ats1		351.27	0.544028
1059	SPBC8D2.20C	sec31		43.75	0.447213
1060	SPCPB16A4.03C	ade10		152.22	0.207465	C_ribo
1061	SPCC330.09			185.16	0.369269
1062	SPCC18B5.08C			306.7	0.172087
1063	SPCC1020.08			356	0.243319
1064	SPBC1718.07C	zfs1	M	143.16	0.308772
1065	SPBC337.13C	gtr1		134.92	0.171932
1066	SPBC1773.10C			124.34	0.156995	C_ribo
1067	SPCC1259.07			150.5	0.340797
1068	SPCC645.11C	mug117		281	0.143108
1069	SPAP32A8.02			128.57	0.347848
1070	SPBC30D10.09C			308.87	0.222288
1071	SPAC22H10.12C	gdi1		9.45	0.180898
1072	SPCC830.08C			139.15	0.243612
1073	SPBC32H8.13C	mok12		203.82	0.272713
1074	SPCC18.18C	fum1		353	0.0980453
1075	SPCC24B10.08C			209	0.21658
1076	SPAC13F5.01C	msh1		306.61	0.244669
1077	SPCC1827.04		O	199.76	0.296091
1078	SPCC794.06			141.85	0.229268
1079	SPAC11H11.03C			216.6	0.28684
1080	SPAC19G12.01C	cut20		272.7	0.15585
1081	SPCC569.08C	ade5		170.82	0.156101
1082	SPAC31G5.15		O	203.45	0.252478
1083	SPBP8B7.10C			180	0.215833
1084	SPCC1672.11C		O	155.14	0.180438
1085	SPAC18B11.06		O	198.65	0.424933
1086	SPBC713.08	tom13		67.24	0.261233
1087	SPAC144.09C	sfc2		209	0.469975
1088	SPAC4F8.10C	stg1		112	0.16661
1089	SPCC1020.06C	tal1		153.06	0.305704
1090	SPAC11E3.03	pcs1		262.04	0.314502
1091	SPAC607.07C			86	0.102864
1092	SPAC23D3.02	rfc2		306	0.0701896
1093	SPBC1105.15C	htd2		253.85	0.211525
1094	SPBP8B7.07C	set6		174.3	0.134489
1095	SPCC1620.08		O	31.07	0.273956
1096	SPCC550.05	nse1		292	0.259259
1097	SPAC17A5.01	pex6		308.98	0.310236
1098	SPCC970.12	mis18		256.77	0.18753
1099	SPAC25H1.03	mug66		68	0.303491
1100	SPAC144.10C	gwt1	O	339.18	0.171849	cdc15
1101	SPBC1539.06			67.21	0.267329
1102	SPBC36B7.04			35.62	0.211903
1103	SPAC15A10.16	bud6		196.49	0.249091
1104	SPAC688.06C	slx4		242.49	0.24287
1105	SPCC736.11	ago1		310.92	0.0952436
1106	SPCC1183.02			105.03	0.17707
1107	SPAC56F8.04C	coq2	O	331.25	0.148844
1108	SPCC1259.15C	ubc11		333.84	0.0463068
1109	SPAPB17E12.08			302	0.304872
1110	SPAC57A7.07C		OM	333.6	0.239326
1111	SPAC24C9.11			165.88	0.3284
1112	SPCC24B10.18			176.6	0.294768
1113	SPAC328.07C			160.35	0.163737
1114	SPAC23A1.04C	mnl1		309.56	0.323545
1115	SPAC926.03	rlc1		335.14	0.261825
1116	SPBC28E12.04			234	0.330762
1117	SPCC970.02			245	0.136256
1118	SPAPB1E7.04C		OM	352.46	0.674795	cdc15
1119	SPBC119.17			6.6	0.27342
1120	SPBC8E4.02C			208.77	0.354729
1121	SPBC660.15			108.32	0.351455
1122	SPBC1773.06C			282.44	0.186687
1123	SPAC1565.05		O	188.56	0.455646	kap123;C_ribo
1124	SPBC2G2.02	syj1		202.11	0.155633
1125	SPAC31A2.07C	dbp10		238	0.245349	C_ribo
1126	SPBC32H8.10	cdk9		153.94	0.0750394
1127	SPBC646.13	sds23		109.76	0.067218
1128	SPAC1F12.08			282.36	0.283414
1129	SPAC17C9.12		O	144	0.110367
1130	SPBC27B12.09C			232.22	0.245833
1131	SPCC622.07			291.44	0.457196
1132	SPBC216.05	rad3	O	245	0.221946
1133	SPAC13G7.08C	crb3		274.59	0.198599
1134	SPAC23A1.06C	cmk2	O	170.61	0.152892
1135	SPAC25H1.02	jmj1		356	0.470108
1136	SPBC776.08C			225.5	0.47407
1137	SPBC12D12.01	sad1	M	241.56	0.634769
1138	SPAC13G7.09C			289.58	0.422561
1139	SPCC417.07C	mto1		173	0.343183
1140	SPBC17G9.03C			134.54	0.193714	C_ribo
1141	SPAC24H6.06	sld3		270	0.273461
1142	SPAC3H5.04	aar2		137	0.0947495
1143	SPAC589.06C		O	84.27	0.0582865
1144	SPBC8D2.06			139.16	0.408276
1145	SPBC337.08C	ubi4		148	0.341489
1146	SPAC1F5.11C	tra2		275.67	0.311734
1147	SPBC725.04			320	0.260069
1148	SPAC1687.18C	ssl3		289.46	0.255749
1149	SPBC11C11.05		M	277	0.480366
1150	SPAC16.04	dus3		205.65	0.291658
1151	SPBC725.03			74.38	0.530937
1152	SPAPB8E5.07C			158	0.0785607
1153	SPAC1002.12C		O	62.72	0.234954	cdc15
1154	SPBC1A4.07C			166	0.38362
1155	SPBC211.04C	mcm6	O	221.13	0.213875
1156	SPBC16G5.03			180.58	0.231155
1157	SPAC7D4.05			270.34	0.150707
1158	SPAC589.08C	dam1		17.29	0.414849
1159	SPAP8A3.14C			245.55	0.137177
1160	SPBC16D10.03	pgp2	O	322.16	0.0934247
1161	SPBC1703.07			138.31	0.21043	C_ribo
1162	SPAC3C7.08C	elf1		170.34	0.266012
1163	SPBC32F12.05C	cwf12		176.78	0.247072
1164	SPAC2F3.06C	kap104		152.88	0.340532
1165	SPAC56F8.07			43	0.228676
1166	SPAC23D3.10C	eng2	O	194	0.0568691
1167	SPAC19B12.06C			38.4	0.0869866
1168	SPBC21H7.06C		O	86	0.45275	cdc15
1169	SPCC24B10.22			360	0.0998838
1170	SPBP22H7.05C		O	229.79	0.160184
1171	SPCC191.03C			62.67	0.260492
1172	SPBC83.05			345.2	0.170704
1173	SPBC2D10.15C			293.58	0.321733
1174	SPCC622.19	jmj4	O	212	0.142797
1175	SPCC290.02	rpc34		243.01	0.238347
1176	SPAC29B12.02C	set2		169	0.301666
1177	SPAC1687.11	spb1		193.31	0.360072
1178	SPAC4F8.12C	spp42		202	0.159216
1179	SPAC1952.12C	csn71	O	344.16	0.511371
1180	SPCC576.19C			295.82	0.392437
1181	SPCC550.11		OM	191	0.366311	kap123;C_ribo
1182	SPCC645.09	mrpl37		302.1	0.18112
1183	SPBC3B8.10C			312.83	0.521018
1184	SPAC869.10C		OM	36	0.504084
1185	SPAC19D5.07	uga1		273.25	0.367376
1186	SPAC4H3.03C			306	0.423203
1187	SPCC736.02			256	0.189785
1188	SPAC23D3.11	ayr1		143.81	0.236723
1189	SPAC17G6.07C			198	0.323296
1190	SPBC18H10.17C			344.88	0.0448186
1191	SPAPB1A10.08			119.36	0.438906
1192	SPCC297.04C	set7	O	202	0.329219
1193	SPAC25B8.08		O	32	0.188559
1194	SPAC13C5.07	rad32		337.69	0.17242
1195	SPBC106.20	exo70		296.11	0.0718935
1196	SPBC28E12.05	esf2		198	0.200571
1197	SPBC216.03			154.65	0.223801
1198	SPBC15C4.04C			260.55	0.165189
1199	SPBC16E9.06C	uvi31		288	0.169453
1200	SPBC947.04			238	0.433103
1201	SPBC651.01C	nog1	M	185.77	0.107379
1202	SPAC4H3.05	srs2		250.01	0.325589
1203	SPBC12C2.04			126	0.484666
1204	SPAP8A3.02C			337.44	0.259457
1205	SPBC16G5.05C			86	0.0590863
1206	SPAC1A6.07		O	145.96	0.165033
1207	SPCC1235.02	bio2		103.05	0.255523
1208	SPBC577.15C	sim3		359.61	0.330189
1209	SPBC4B4.03	rsc1	O	149.95	0.113503
1210	SPAC212.08C			310.56	0.60238
1211	SPAPB17E12.07C	sen2		292	0.119369
1212	SPAC22E12.11C	set3	O	107.74	0.106007
1213	SPAC6F12.16C	mtr4		161.93	0.365539
1214	SPAC16C9.07	ppk5		236.53	0.195199
1215	SPBC21B10.02			131.95	0.341683
1216	SPBC18H10.16			251.6	0.211583
1217	SPBC409.18			165.7	0.177378
1218	SPBP35G2.04C			241	0.271572
1219	SPAC4H3.14C			253.25	0.226941
1220	SPAC13G6.09			246.01	0.12884
1221	SPAC1399.05C			93.12	0.354991
1222	SPAC6G9.11	syb1		47	0.116655
1223	SPAC23A1.07		O	153.79	0.197534
1224	SPCC364.04C			245.66	0.141211
1225	SPCC1235.03			157.17	0.275234
1226	SPBC660.07	ntp1	O	75.01	0.536548
1227	SPAC3G6.08	erv1		273.02	0.382939
1228	SPAC1783.03	fta2		297.6	0.330576
1229	SPBC1773.15			263.75	0.439616
1230	SPAC3H8.04			176.13	0.171977
1231	SPBC15D4.01C			277	0.348937
1232	SPAC4G9.11C	cmb1		75.13	0.0957602
1233	SPAC4A8.09C	cwf21		90	0.206235
1234	SPCC1235.10C	sec6		197.48	0.261512
1235	SPAC110.03	cdc42		25	0.115794
1236	SPCC895.06			192.67	0.356933
1237	SPBC17A3.06			252.52	0.37578
1238	SPAC8F11.06			310.33	0.200399
1239	SPAC57A7.13			156.6	0.0586147
1240	SPAC12B10.02C			118.76	0.153953
1241	SPBP4H10.12			350.63	0.471101
1242	SPBC405.03C			144	0.129795
1243	SPBC28E12.03	rga4		252	0.232483
1244	SPCC613.04C	rng3		238.39	0.244031
1245	SPAC631.01C	acp2		48.74	0.231994
1246	SPAC1952.09C		O	347.58	0.226158
1247	SPAC5D6.06C			298.46	0.209734
1248	SPCC1322.02		O	338	0.0707622
1249	SPACUNK4.10			22.02	0.243896
1250	SPAC11E3.06	map1		183.23	0.188995
1251	SPBC3H7.03C			60.46	0.28756
1252	SPBC14C8.04			126.93	0.0922557	C_ribo
1253	SPAC22E12.07	r1		26.95	0.0565096
1254	SPAC513.06C			307.91	0.632957
1255	SPCC330.04C	mug135		317	0.294584
1256	SPCC622.13C	tti1		273.72	0.27182
1257	SPCC4F11.03C		M	6.3	0.118786
1258	SPBP35G2.12			12.71	0.29435
1259	SPCC1223.07C			157.9	0.162065
1260	SPAC3H1.07			306.97	0.434186
1261	SPAC13G7.13C	msa1		218.49	0.300551
1262	SPBC23E6.05	arx1		235.13	0.333169
1263	SPAC12G12.12			144.13	0.210577
1264	SPBC29A3.14C	trt1		287.97	0.126204
1265	SPBC4F6.07C		O	179.05	0.317879
1266	SPAC20G8.02			131.53	0.470507
1267	SPBC776.05			270	0.399736
1268	SPAPB1E7.10	rpc17	M	357.3	0.841848
1269	SPBC17D11.06	spp2	O	349.25	0.17301
1270	SPAC4H3.04C			292	0.415723
1271	SPAC30D11.08C	phf2		11.16	0.0213777
1272	SPBC317.01	mbx2	O	216	0.344896
1273	SPAC6G9.03C	mug183		307.78	0.395447
1274	SPAC23C11.04C	pnk1		269.72	0.250065
1275	SPAC959.04C			235.62	0.15905
1276	SPBC409.12C	stn1	O	162.93	0.178483
1277	SPCC417.09C			273.26	0.427984
1278	SPBC1683.12			72.81	0.376979
1279	SPBC3B9.11C	ctf1		343.93	0.148492
1280	SPCC1827.01C			246.15	0.448989
1281	SPBC30D10.04	swi3		264.75	0.230835
1282	SPBC14C8.14C	pol5	O	171.84	0.282464
1283	SPAC110.01	ppk1	M	173	0.0853318
1284	SPBC405.02C		M	232.55	0.112041
1285	SPCC1442.16C	zta1		317	0.527933
1286	SPCC18.04	pof6		113.43	0.361602
1287	SPBC20F10.03			129.9	0.323076
1288	SPAC19D5.03	cid1		285.27	0.231268
1289	SPAC31A2.03	mrpl11		341.6	0.344301
1290	SPBP35G2.13C	swc2		251.96	0.256355
1291	SPAC11D3.14C			209.34	0.379947
1292	SPBC16G5.06		O	5.86	0.106485
1293	SPBC36.10			136.49	0.372353
1294	SPBC19G7.13	tbf1		156.83	0.258865
1295	SPAC25A8.01C			58.62	0.267943
1296	SPBC685.03			227	0.192715
1297	SPAC1F3.06C	spo15	O	315.01	0.184545
1298	SPCC24B10.14C	xlf1		297.77	0.366638
1299	SPAC4F10.06		O	210.67	0.300006
1300	SPAC57A10.05C	pof1		30.81	0.510269
1301	SPAC1002.09C	dld1		119	0.172299
1302	SPBC119.03		M	14	0.429554
1303	SPCC1223.14			133.99	0.222679	C_ribo
1304	SPCC338.06C			295.76	0.676104
1305	SPBC646.02	cwf11		259	0.241774
1306	SPAC26F1.01	sec74		316.51	0.317212
1307	SPBC713.09		O	330.31	0.452788	cdc15
1308	SPAC57A7.08	pzh1		86.66	0.181289
1309	SPCC18B5.11C	cds1		166	0.387908	C_ribo
1310	SPAC13F5.07C			12.01	0.448882
1311	SPCC2H8.05C			277.71	0.276683
1312	SPAC19A8.15	trp2		133.46	0.170176
1313	SPAC22G7.01C		M	32	0.0499199
1314	SPBC1105.06	pmc4		201.82	0.214848	C_ribo
1315	SPAC22A12.15C	bip1		208.48	0.489731
1316	SPBC106.15	idi1		46.95	0.0936747
1317	SPCC63.02C	aah3		335	0.194139
1318	SPAC227.02C			191.65	0.312649
1319	SPBC776.02C	dis2	O	36.78	0.146574
1320	SPAC2E1P3.04		O	5.29	0.394833
1321	SPAC26A3.12C	dhp1		166	0.279683
1322	SPBC17G9.12C			276.62	0.42444
1323	SPBC19C2.11C			23.08	0.273215
1324	SPAC18B11.09C			139.82	0.246061
1325	SPBC2D10.03C			330.21	0.348591
1326	SPBC354.12	gpd3		151	0.410273
1327	SPAC10F6.07C	mug94		280	0.268152
1328	SPCC1450.14C	ero12		339.16	0.150699
1329	SPAC3C7.05C	mug191		90	0.436149
1330	SPAPB24D3.06C		O	310	0.203188
1331	SPAC1D4.10			203.54	0.237082
1332	SPCC830.03		O	246.59	0.10415
1333	SPAC3A11.06	mvp1		161.29	0.426088
1334	SPBC1198.04C	zas1		231.95	0.3479
1335	SPAC3H8.09C	b3		192.15	0.371821
1336	SPAC513.02			227	0.614752
1337	SPBC21C3.20C	git1		269.85	0.178448
1338	SPAC10F6.10			266	0.406527
1339	SPAC6F12.03C	fsv1		113.75	0.208575
1340	SPBC23E6.03C	nta1		279.46	0.358302
1341	SPAC1486.06			140	0.281877
1342	SPCC1281.08	wtf11	O	328	0.537245
1343	SPAC8E11.04C			10.15	0.121093
1344	SPCC1020.13C		M	328.52	0.0998815
1345	SPBC18H10.18C			108	0.252393
1346	SPAC6G10.08	idp1		144.94	0.076728
1347	SPBC691.03C	apl3		202	0.120147
1348	SPAC17H9.04C			175.44	0.374047
1349	SPBC215.12	cwf10		163.95	0.270974
1350	SPBPB2B2.11			360	0.305346
1351	SPCC1223.13	cbf12		162	0.600624
1352	SPBC17D11.04C			221.06	0.24513
1353	SPCC548.06C	ght8		144.71	0.331546
1354	SPCC1393.08			162	0.318529	C_ribo
1355	SPBC24C6.09C			248.57	0.473349
1356	SPBC106.11C	plg7		234.7	0.497172
1357	SPAC664.10	klp2		207.4	0.144171
1358	SPBC3H7.12			353.14	0.265151
1359	SPBC651.05C	dot2	OM	243.6	0.454345
1360	SPBC27B12.14			85.39	0.269018
1361	SPAC6F6.03C			174.59	0.394682
1362	SPAC31G5.10	eta2	O	343.05	0.494612
1363	SPBC1734.14C	suc1		134.92	0.146162
1364	SPCC23B6.01C			158	0.26711
1365	SPAC521.02		O	173	0.360378
1366	SPBC27B12.03C			30.9	0.380103
1367	SPCC622.06C			304.07	0.172092
1368	SPCC16A11.03C		O	246.73	0.117159
1369	SPAC11D3.09		O	116.25	0.451703
1370	SPAC15A10.03C	rhp54		319.69	0.230268
1371	SPBC29A3.13			281	0.37321
1372	SPBC23G7.04C	nif1		166.96	0.246941
1373	SPBC2G2.08	ade9		261.1	0.284585
1374	SPAC20G8.08C	fft1		244.71	0.430835
1375	SPBC947.14C			195.4	0.267215
1376	SPCC417.11C			254.78	0.213314
1377	SPCC162.11C			236.86	0.212209
1378	SPCC297.06C			250.79	0.193605
1379	SPCC1620.01C	lsm2		137.55	0.138729
1380	SPCC24B10.16C			119.78	0.256988
1381	SPBC1539.05	cog3		310	0.0915595
1382	SPCC1919.09	tif6		156.48	0.196169
1383	SPCC1672.05C			126	0.142772
1384	SPAC922.07C			330.09	0.415703
1385	SPAC26A3.01	sxa1		138.53	0.267421
1386	SPAC821.11	pro1		100.71	0.14453
1387	SPBC1703.11			287.01	0.303943
1388	SPCC1672.07		O	179.31	0.27207	kap123;C_ribo
1389	SPBP8B7.26			351.52	0.128784
1390	SPAC4F8.07C	hxk2		72	0.225584
1391	SPAC21E11.08	lcb2		99.33	0.187113
1392	SPBC16H5.06	rip1	O	49.68	0.155314	cdc15
1393	SPAC20G8.09C		O	208.01	0.388112
1394	SPAC30C2.02	mmd1		218.8	0.49672	C_ribo
1395	SPAC11G7.05C			260.08	0.414933
1396	SPAC637.07	moe1		126	0.240657	C_ribo
1397	SPBC17G9.07	rps2402		139.68	0.164799
1398	SPBC31F10.07			196.65	0.180849
1399	SPCC825.05C		O	270	0.176588
1400	SPAC3A12.14	cam1		59.41	0.265334
1401	SPCC297.03	ssp1		180	0.120554
1402	SPAC3H1.02C			284	0.217855
1403	SPAC1002.18	urg3	OM	58	0.515396
1404	SPAC1639.01C		M	30.57	0.118777
1405	SPAP14E8.05C			88.46	0.296533
1406	SPAC1834.07	klp3		249.58	0.282857
1407	SPAC27D7.08C		O	242.96	0.506303
1408	SPBC1604.01	mug158		312.5	0.612997
1409	SPBC1604.04			335.35	0.3858
1410	SPBC1718.05	trs31		292	0.353472
1411	SPAC1002.17C	urg2	OM	104	0.666324
1412	SPAC1751.01C	gti1		277	0.478712
1413	SPCC188.07	ccq1		227	0.157971
1414	SPAC2G11.04			255.01	0.324998
1415	SPAC22F8.07C	rtf1		268.81	0.275699
1416	SPBC887.04C	lub1		232.05	0.256823
1417	SPBC1861.04C			161.14	0.295185
1418	SPCC594.01			57.66	0.268453
1419	SPBC12C2.01C			234	0.27969
1420	SPCC1682.02C	mcm3		234	0.181378
1421	SPAC31A2.16	gef2		265.87	0.0366459
1422	SPAC4F10.16C		O	239.92	0.583305
1423	SPAC1851.02			42	0.248263
1424	SPCC736.12C	mmi1		241	0.203329
1425	SPAC1687.07			118.03	0.46353
1426	SPCC970.08			153.01	0.245523
1427	SPAC27E2.11C			128.24	0.252352
1428	SPBC28F2.02	mep33	O	194	0.20345	kap123;C_ribo
1429	SPBC3D6.06C			159.57	0.10096
1430	SPBC2A9.12	orc6		306	0.420482
1431	SPAC16A10.05C	dad1		332.02	0.301006
1432	SPAC2C4.04C			274	0.473459
1433	SPCC162.05	coq3		294.49	0.316747
1434	SPBC651.06	mug166		143.49	0.316254
1435	SPBC1711.08			331	0.715995
1436	SPAC22F3.05C	alp41		239.29	0.549656
1437	SPBC15D4.07C	atg9		309.34	0.369194
1438	SPBC1703.03C			211.66	0.295559	C_ribo
1439	SPAC1B3.02C			71.88	0.315121
1440	SPAC17G6.06	rps2401		137	0.108718
1441	SPBP8B7.28C			279.43	0.245011
1442	SPAC2F7.17			269.53	0.281866
1443	SPBC4.05	mlo2		263.19	0.114065
1444	SPAC18G6.02C	chp1		204.67	0.469983
1445	SPBC11G11.03		O	179.59	0.399887	kap123;C_ribo
1446	SPCC1494.03	arz1		168.41	0.289482
1447	SPBC25B2.05	mis3		193.82	0.443535
1448	SPCC548.05C		O	240.23	0.302677
1449	SPBC3D6.03C			248	0.296251
1450	SPAC23D3.05C			277	0.292494
1451	SPAC25B8.09			354	0.447039
1452	SPAC23A1.18C	mrp51		349	0.0971322
1453	SPBC215.05	gpd1		191	0.361364
1454	SPBC83.15		O	197	0.342182	kap123;C_ribo
1455	SPAPB1E7.03	rpc82		229.17	0.22334
1456	SPAPB8E5.04C			137	0.414729
1457	SPAC23H4.02	ppk9		55.68	0.258973
1458	SPCC31H12.02C	mug73		325.39	0.615543
1459	SPAC1399.01C		O	313.2	0.48396
1460	SPCC1259.12C			285.13	0.24489
1461	SPBC17A3.10	pas4		291.63	0.266104
1462	SPAC9E9.08	rad26		184	0.269985
1463	SPAC2E1P5.04C	cwg2	O	11	0.321475
1464	SPAC27D7.09C		M	183.36	0.560171
1465	SPBC15C4.02			216	0.0434538
1466	SPAC4F10.13C	mpd2		166	0.31222
1467	SPBC12D12.05C			339.9	0.185033
1468	SPBC4F6.15C	swi10		293.74	0.195282
1469	SPAC1002.16C			326.1	0.427546
1470	SPCC338.10C	cox5		118.75	0.182132
1471	SPAC589.02C	med13		313	0.425252
1472	SPAC212.04C			343.73	0.31862
1473	SPBC24C6.06	gpa1		273.2	0.604493
1474	SPBC16C6.01C			285.55	0.301684
1475	SPBC839.04	rpl803		170.66	0.333991
1476	SPAC6F12.11C	sfc1		17.08	0.237945
1477	SPAC11G7.03	idh1		12.13	0.216498
1478	SPBC530.10C	anc1		16.33	0.1561
1479	SPBC354.08C			318.52	0.542164
1480	SPAC17A2.07C			196.17	0.542604
1481	SPBC106.09	cut4		255.36	0.552737
1482	SPBC16E9.13	ksp1		59.8	0.166819
1483	SPAC1250.03	ubc14		340.76	0.257602
1484	SPAC2G11.07C	ptc3		76	0.182699
1485	SPCC1223.02	nmt1		147.08	0.556502
1486	SPBC3D6.11C	slx8		173.65	0.228016
1487	SPBC16A3.06		OM	309.95	0.595719	cdc18
1488	SPBP8B7.05C			46.69	0.442238
1489	SPAC20G4.06C	adf1		115	0.281274
1490	SPCC1840.08C			166.43	0.223179
1491	SPCC70.06			269.02	0.338099
1492	SPCC417.10			302.72	0.495173
1493	SPAC644.13C			4	0.0822234
1494	SPBC409.10	ade7		131.82	0.0761165
1495	SPCC576.09	rps20		146.41	0.117321
1496	SPCC613.09	sen54		228.5	0.389771
1497	SPBC685.08			271.26	0.232361
1498	SPBC1734.11			228.37	0.477299
1499	SPAC17A2.13C	rad25		81.68	0.0862645
1500	SPAC4A8.07C		O	205	0.207163	C_ribo
1501	SPAC26H5.04			126.17	0.550068
1502	SPBC215.01			162.71	0.0987575
1503	SPCC970.05	rpl3601		140	0.344152
1504	SPBC713.04C		O	211.88	0.418204
1505	SPAC688.11	end4		164.35	0.411239
1506	SPCC622.05			355.05	0.320817
1507	SPAC19G12.10C	cpy1	O	130.83	0.392079
1508	SPAC31G5.06			266	0.327703
1509	SPAC3C7.06C	pit1		171.56	0.170631
1510	SPAC26A3.04	rpl2002		151	0.0990035
1511	SPBC29A3.10C	atp14		64.4	0.19026
1512	SPBP8B7.16C	dbp2	OM	240.85	0.64294
1513	SPAC2C4.07C			264.71	0.430004
1514	SPCC18.06C	caf1		58.1	0.10271
1515	SPBC146.08C			206.95	0.464396
1516	SPAC6B12.05C			276.29	0.309767
1517	SPAC144.08			284	0.114325
1518	SPBC887.07	mrpl38		157.1	0.278005
1519	SPBC21C3.11	ubx4		166.21	0.228201
1520	SPBC32C12.03C	ppk25		360	0.383833
1521	SPAC12B10.08C			260.47	0.324757
1522	SPAC16.02C	srp2		132.32	0.439753
1523	SPCC1442.13C			151.65	0.302526
1524	SPBC365.04C			192.92	0.226102	C_ribo
1525	SPAC30D11.06C			244.66	0.109051
1526	SPCC364.06	p1		154.2	0.249921
1527	SPAC8F11.09C	nnt1		306	0.26887
1528	SPAC22E12.04	ccs1		320	0.253024
1529	SPAC4G8.02C	sss1		131.63	0.392682
1530	SPCC737.09C	hmt1		123.42	0.155703
1531	SPAC823.13C			356	0.135591
1532	SPAC750.07C			305.43	0.616932
1533	SPBC3B9.01		OM	293.08	0.669563	wos2
1534	SPAC15A10.04C	zpr1	O	234.65	0.464705	cdc2
1535	SPBC1347.13C		O	307.19	0.172322
1536	SPBC23E6.04C	utp10	O	219.12	0.340236
1537	SPCC306.09C	cap1		49.09	0.423547
1538	SPAC56F8.08	mud1	O	73.58	0.168689
1539	SPBC215.09C	erg10		134.34	0.243852
1540	SPBC418.02		O	241	0.280119	cdc2
1541	SPBC29A3.21			103.04	0.226076
1542	SPAC6F12.15C	cut9		284.66	0.328525
1543	SPAC1556.07	pmm1		127.55	0.0995538
1544	SPBC582.04C			293.08	0.249208
1545	SPAC22E12.12		O	183.75	0.102269	kap123
1546	SPAC13G6.12C	chs1		180	0.331449
1547	SPCC1494.10		O	174.8	0.162913
1548	SPAC17C9.09C	tim13		89.27	0.22752
1549	SPAC19A8.02		O	157.4	0.205269
1550	SPCC4G3.04C	coq5		0.45	0.360057
1551	SPBC215.10			355.9	0.339665
1552	SPBC13A2.04C			29	0.524804
1553	SPBC3B9.19	mge1		119.73	0.166202
1554	SPBC1604.06C		O	173	0.378943	C_ribo
1555	SPAC25B8.11			142.19	0.160731
1556	SPCC1450.04	tef5		161.61	0.223832
1557	SPBC530.11C			263	0.369151
1558	SPAC186.05C		O	90	0.0721795
1559	SPCC613.08			204.9	0.3902
1560	SPAC3G9.01			204.49	0.317388
1561	SPAC167.06C	mug143		108.73	0.423675
1562	SPBC646.14C	orc5		275.85	0.18245
1563	SPAC25B8.05			263	0.153441
1564	SPAC3A12.18	zwf1		73.08	0.293622
1565	SPAC926.06C			29.74	0.164436
1566	SPBC887.18C			157.24	0.304798
1567	SPAC26F1.04C	etr1		300.46	0.441552
1568	SPAC4H3.02C			243.01	0.241617
1569	SPBC2G5.06C	hmt2		140	0.402695
1570	SPBC839.17C	fkh1		90	0.189851
1571	SPAC12G12.09			276.14	0.28858
1572	SPAC24C9.06C			56.8	0.296339
1573	SPAC26H5.13C			360	0.127308
1574	SPAC11D3.02C			158.44	0.605615	C_ribo
1575	SPCC663.01C	ekc1		147.99	0.184995
1576	SPAC1782.09C	clp1		306.99	0.38767
1577	SPBC3F6.02C			106.23	0.280841
1578	SPCC825.01			169.71	0.269588
1579	SPCC1393.02C			156.96	0.252029
1580	SPAC23C11.15	pst2	O	279.49	0.356417
1581	SPCC24B10.09	rps1702		153.84	0.2974
1582	SPAC29A4.13			328.05	0.340582
1583	SPCC1620.12C			329.8	0.165352
1584	SPBP23A10.15C	qcr1		107.53	0.228678
1585	SPBC25B2.07C	mug164		356	0.29427
1586	SPBC18H10.07			259.14	0.520583
1587	SPAPYUK71.03C			155	0.342884
1588	SPBC26H8.03	cho2		13.45	0.454931
1589	SPBC8D2.16C			278.93	0.384394
1590	SPCC1442.15C	cox18		318.02	0.225449
1591	SPAC144.06	apl5		227.14	0.191931
1592	SPBC1861.08C			302	0.460797
1593	SPBC83.01	ucp8		76.27	0.439644
1594	SPBC651.10	nse5		241.12	0.159201
1595	SPBC4F6.18C	arf1		104	0.138484
1596	SPAC16A10.03C			244.86	0.256047
1597	SPAP8A3.06			80.62	0.0756318
1598	SPAC4F10.12	fta1		252	0.202711
1599	SPBC887.09C			120.28	0.303314
1600	SPBC409.19C			171.09	0.230245
1601	SPAC23G3.11	rpn6		56.39	0.136777
1602	SPAC24H6.08		O	334.04	0.26115
1603	SPAC607.10	spo3		256	0.193755
1604	SPAC3A12.03C	mug145		235.81	0.136291
1605	SPCC11E10.08	rik1	O	272.25	0.273645
1606	SPCC965.13			31.5	0.306417
1607	SPBC20F10.10			144	0.377798
1608	SPCC320.03			215.17	0.509245
1609	SPBC1539.03C			100.12	0.0603371
1610	SPBC651.08C	rpc1	O	168.49	0.503996
1611	SPAC31G5.16C	dpm1	O	164.64	0.0796955
1612	SPBC211.07C	ubc8		94	0.244375
1613	SPAC3C7.03C	rhp55		231.58	0.442961
1614	SPAC222.12C	atp2		106.36	0.266598
1615	SPBC25H2.09			335	0.375038
1616	SPAC823.04			188.74	0.343714	C_ribo
1617	SPCC737.02C	qcr7		63.74	0.210962
1618	SPCC162.08C	nup211		144.05	0.401768
1619	SPBC1773.01			318.67	0.257221
1620	SPAC4D7.07C			256.91	0.0969587
1621	SPBC29B5.03C	rpl26		165.35	0.372347
1622	SPBC685.04C	aps2		129.71	0.441727	C_ribo
1623	SPCC594.06C			204.82	0.300129
1624	SPBC839.14C			256.38	0.216496
1625	SPAC2G11.14	taf111		130	0.241525
1626	SPAC5D6.04			99.78	0.142728
1627	SPBC36.12C	git7		280.99	0.379806
1628	SPBP16F5.03C	tra1		235.98	0.446289
1629	SPBC28F2.09			115	0.23327
1630	SPBC1921.05	ape2		25.51	0.219694
1631	SPCP25A2.03			151	0.0675451
1632	SPBC20F10.05			310.71	0.226567
1633	SPCC1919.04			158	0.423096
1634	SPCC285.05		OM	200.61	0.530495
1635	SPBC11G11.07		O	214.92	0.140858
1636	SPCC584.11C			155.24	0.278703
1637	SPBC17F3.02	k1		45.99	0.143145
1638	SPBC21C3.15C			214.48	0.326197
1639	SPAC926.02			252.78	0.390752
1640	SPAC17G8.02			5.85	0.498654
1641	SPBC17D1.02			319.2	0.309879
1642	SPAC57A10.06	mug15		25	0.433057
1643	SPBC530.07C			335.87	0.468152
1644	SPCC1259.03	rpa12	O	219	0.338146	cdc2
1645	SPAC13G6.11C	erg12		11	0.0837843
1646	SPAC19G12.08		O	194	0.519795
1647	SPBC31F10.14C	hip3		292	0.327233
1648	SPAC23A1.19C		O	216	0.130285
1649	SPBC1683.09C	frp1		130.6	0.664171
1650	SPAC16E8.16		O	277.58	0.276846
1651	SPAC30D11.07	nth1		202	0.351454
1652	SPCC736.05	wtf7		286.41	0.367444
1653	SPBC16H5.09C			260.85	0.349611
1654	SPAC323.03C			218.46	0.519628
1655	SPCC1739.10	mug33	O	31.94	0.103757
1656	SPAC22H12.05C			156.69	0.39885
1657	SPAC24H6.04	hxk1		91.42	0.191943
1658	SPBC32H8.12C	act1		119.47	0.399978
1659	SPBC3D6.10	apn2	O	174.98	0.168038
1660	SPBC2G5.04C			185.65	0.13923
1661	SPBC29A3.04	rpl8		166.36	0.388727
1662	SPCC1672.03C			44.71	0.32368
1663	SPCC1393.13			218.76	0.461662
1664	SPAC3A12.02			269.35	0.433553
1665	SPBC19C7.05			122.88	0.299597
1666	SPAC3A12.04C			234.94	0.366639
1667	SPAC890.08	rpl31		162.28	0.522945
1668	SPCC584.01C		O	164.07	0.433957	kap123;C_ribo
1669	SPAC16E8.02			221.67	0.43852
1670	SPAC22A12.16			137	0.145638	C_ribo
1671	SPBC18E5.13			322.33	0.344064
1672	SPAC2E12.03C			90.58	0.508796
1673	SPAP7G5.04C	lys1		155	0.348795
1674	SPAC29E6.08	tbp1		50	0.245745
1675	SPBC24C6.04			144.91	0.161335
1676	SPCC2H8.03			176	0.443069
1677	SPAC25G10.05C	his1		155.63	0.0932453	C_ribo
1678	SPAC688.13	scn1		256.95	0.45042
1679	SPBC244.02C			191.07	0.304293
1680	SPBC30D10.07C			338.91	0.465546
1681	SPBC2G2.10C	mug110		302.25	0.455963
1682	SPACUNK4.12C	mug138		312.47	0.376556
1683	SPAC6B12.04C			19.9	0.250827
1684	SPBC8D2.05C	sfi1		209.17	0.226044
1685	SPAC17G6.11C			326.09	0.278221
1686	SPAC630.14C	tup12		146.06	0.319599	C_ribo
1687	SPCC1183.07		O	207.13	0.485312
1688	SPBC1D7.03	mug80	M	131.92	0.474162
1689	SPAC23H3.03C			328	0.264078
1690	SPCC4G3.18			225.39	0.114208
1691	SPCC1020.05			262.82	0.392382
1692	SPBC18E5.11C	edc3		170.28	0.123351
1693	SPAC27F1.06C			218.26	0.574026	C_ribo
1694	SPBC1105.13C			89.03	0.489537
1695	SPBP35G2.08C	air1		262.19	0.252068
1696	SPAC17H9.17C	mdm10		347.57	0.24393
1697	SPBC83.13			122.61	0.155581
1698	SPCC126.10	iah1		280.67	0.44538
1699	SPBP22H7.07	prp5	O	1.67	0.0651405
1700	SPAC1952.04C		O	114.62	0.222678
1701	SPACUNK4.07C	cta4		54.23	0.46472
1702	SPBC1271.05C			198.07	0.701841
1703	SPBC30B4.04C	sol1		141.28	0.327391	C_ribo
1704	SPCC970.06			110.69	0.188627
1705	SPCC16A11.12C	ubp1		22	0.175121
1706	SPAC2G11.10C			239.63	0.144375
1707	SPBC2G5.05			106.88	0.342215
1708	SPBC1709.05	sks2		136.35	0.345544
1709	SPBC1734.04			44.13	0.262035
1710	SPBC1539.08	arf6		194.37	0.0875215
1711	SPAC18G6.05C			249.47	0.173321
1712	SPAC6F6.04C			311.33	0.556485
1713	SPBC1711.12			119.02	0.547867
1714	SPBP22H7.09C	mis15		219.47	0.267213
1715	SPAC10F6.16	mug134		77.33	0.454075
1716	SPAC227.06		O	30.6	0.219346	cdc15
1717	SPBC15C4.05			214.59	0.0856305
1718	SPBC25D12.05	trm1		151	0.249628
1719	SPBC23E6.08	sat1		200.08	0.216444
1720	SPAC3H5.08C			244.64	0.253544
1721	SPAC1006.01	psp3	OM	22.88	0.331253	cdc15
1722	SPAC14C4.11			145.94	0.191951
1723	SPBC1105.01	rrp12		204.52	0.114172
1724	SPBC713.03			280.56	0.400796
1725	SPAC15A10.13	ppk3		199.47	0.0895606
1726	SPAC1783.08C	rpl1502		170.56	0.087956
1727	SPAC29B12.13			3.91	0.496505
1728	SPAP11E10.01			311.8	0.371623
1729	SPBC1773.08C		O	278.91	0.374447
1730	SPAC24H6.11C			323.66	0.445594
1731	SPBC428.14			7	0.234153
1732	SPAC4C5.03			100.99	0.569637
1733	SPAC6F12.13C	fps1		102.66	0.395617
1734	SPAC23H4.13C			329.47	0.133136
1735	SPBC1604.11	atp17		103.16	0.10715
1736	SPBC83.14C	rfc5		318.73	0.196145
1737	SPBC56F2.07C		O	309.44	0.23063
1738	SPBC609.04	caf5		252	0.280536
1739	SPAC167.04	pam17		358.07	0.160781
1740	SPAC607.06C			338	0.390772
1741	SPBC337.09	erg28		100.03	0.267135
1742	SPAC7D4.13C			288.52	0.351609
1743	SPAC4G9.09C	arg11		114.95	0.359667
1744	SPAC32A11.01	mug8		169	0.369262
1745	SPCC645.07	rgf1	O	179.09	0.275568
1746	SPAC23C4.14	alg1		265.84	0.481767
1747	SPBC23E6.10C			253.81	0.452761
1748	SPAC890.02C	alp7		316.95	0.48595
1749	SPCC962.06C	bpb1		101	0.135006
1750	SPBC17D11.08			99.06	0.28247
1751	SPCC1795.04C			7.84	0.125458
1752	SPBC21.04	med8		234	0.140361
1753	SPBC337.04	ppk27		259.08	0.0742897
1754	SPAC1687.22C	puf3		23.45	0.229607
1755	SPAC2H10.02C			296.47	0.34836
1756	SPAC1D4.01			273.09	0.440519
1757	SPBC1921.03C	mex67		170.73	0.378613
1758	SPAC922.03			94	0.265741
1759	SPBC8D2.07C	sfc9		138.39	0.401632
1760	SPCC297.05		O	173	0.276812	kap123;C_ribo
1761	SPBC13G1.08C	ash2	O	233.25	0.322266	cdc2
1762	SPAC4G8.06C	trm12		319.63	0.104425
1763	SPAC3C7.07C			259.81	0.271157
1764	SPBC336.12C	cdc10		318.66	0.638231
1765	SPBP23A10.09			185.13	0.291633
1766	SPAC19G12.02C	pms1		248	0.427026
1767	SPCC895.09C	ucp12		273.76	0.364982
1768	SPACUNK4.09			289.74	0.284604
1769	SPCC5E4.07	rpl2802		190.74	0.332412
1770	SPBC16A3.03C	lyn1		18.68	0.180904
1771	SPBC24C6.07	cdc14		308.07	0.49288
1772	SPCC965.04C			68.33	0.369654
1773	SPAC16E8.13			1.55	0.225609
1774	SPBC1271.12	kes1		39.62	0.154599
1775	SPBC15D4.15	pho2		80.32	0.413114
1776	SPAC19E9.01C	nup40	O	347.62	0.121106
1777	SPAP27G11.16			154.87	0.399671
1778	SPBC13E7.08C			75.34	0.29437
1779	SPAC1A6.08C	mug125		230.45	0.679736
1780	SPBC887.02			303.97	0.221718
1781	SPAC15E1.08			172.34	0.433373
1782	SPBC14C8.09C			296.55	0.470835
1783	SPAC22F8.12C	shf1		140.6	0.241579
1784	SPCC1259.01C	rps1802		180	0.279588
1785	SPAC27E2.03C			182.27	0.170742
1786	SPAC3H1.14			307.57	0.205027
1787	SPBC83.09C		O	203.04	0.509894	C_ribo
1788	SPAC694.04C			62.91	0.381345
1789	SPBC3E7.09			295.52	0.434042
1790	SPBC354.07C			31.58	0.157615
1791	SPCC1442.03			359.89	0.166522
1792	SPAPB1E7.11C		O	186.93	0.287013
1793	SPAC869.09			166	0.234454
1794	SPAC589.04			258.98	0.279351
1795	SPAC17A5.11	rec12		151	0.317499
1796	SPAC19B12.04	rps3001		166	0.400421
1797	SPBC1A4.02C	leu1		144	0.188762
1798	SPAC6F6.16C			276.68	0.204509
1799	SPAC343.14C			344.41	0.138144
1800	SPCC1902.01	gaf1		144	0.228673
1801	SPAC4D7.05	sum1		90	0.103171
1802	SPBC28F2.07	sfr1		325.39	0.401938
1803	SPAC3H1.08C			252.96	0.358773
1804	SPBC29A3.06		O	216.82	0.477594
1805	SPAC4A8.08C	vas1		258.12	0.403654
1806	SPBC16C6.04			156.92	0.284309
1807	SPBC14C8.17C			291.28	0.490159
1808	SPCC1183.08C	rpl101		172.72	0.346024
1809	SPAC22A12.03C	csn4		290.1	0.339153
1810	SPCC576.11	rpl15		162	0.181875
1811	SPAC750.06C			47.14	0.384373
1812	SPAC20H4.05C			331	0.250835
1813	SPCPB16A4.04C	trm8	O	288	0.329952
1814	SPAC3C7.10	pex13		285.96	0.209971
1815	SPAC6F6.18C	mug169		257.14	0.408896
1816	SPBC32H8.06	mug93		138.37	0.405801
1817	SPCC2H8.02			180.12	0.365313
1818	SPAC17G6.14C	uap56		127.16	0.167784
1819	SPBC902.03			162	0.143
1820	SPCC306.03C	cnd2		346.88	0.498487
1821	SPAC25B8.12C			123.59	0.401694
1822	SPBC16D10.02	trm11		277	0.312067
1823	SPBC23G7.14			108	0.399399
1824	SPCC553.09C	spb70		301.86	0.270131
1825	SPCC18.12C			128.87	0.450843
1826	SPAC32A11.03C	phx1		176	0.182592
1827	SPBC1198.08			93.51	0.439604
1828	SPCC1840.06	atp5		86	0.261536
1829	SPAC4F8.06			6.27	0.209841
1830	SPAC14C4.10C			273.28	0.216837
1831	SPCC70.03C		O	121.24	0.624166
1832	SPAC2G11.09			162	0.204663
1833	SPCC1620.03	mug163		313.26	0.392566
1834	SPAC1527.02	sft2		321.99	0.419804
1835	SPCC162.03			293.89	0.359616
1836	SPAC1952.13	ned1		1.14	0.35241
1837	SPAC15A10.06			214.7	0.317365
1838	SPAC31A2.13C	sft1		167.28	0.500806
1839	SPBC543.04			289.67	0.315983
1840	SPBP23A10.12			246.72	0.348275
1841	SPCC417.08	tef3		162.62	0.432535
1842	SPBC106.16			83	0.198431
1843	SPBC336.03	efc25		166	0.187183
1844	SPBC2A9.06C			328.72	0.517885
1845	SPBC947.11C	elg1		336.22	0.260994
1846	SPBC19C2.02	pmt1		240.47	0.344358
1847	SPAC9G1.06C	cyk3		212	0.352497
1848	SPAC24B11.08C			158.77	0.367798
1849	SPAC1635.01			127.53	0.399284
1850	SPAC11D3.17		O	83.27	0.534142
1851	SPAC20G8.03	itr2	O	55.77	0.330407
1852	SPAC12G12.07C		O	24.61	0.198145
1853	SPAC15F9.03C	nxt2		110.29	0.346776
1854	SPBC691.02C		O	261.49	0.155114
1855	SPCC1919.02			300.43	0.437476
1856	SPBC1711.04			196.09	0.348125
1857	SPAC31F12.01	zds1	M	212	0.167925
1858	SPAC1834.06C	pmo25		340.85	0.117848
1859	SPBC31E1.02C	pmr1		165.61	0.264784
1860	SPBC19G7.07C		O	267.09	0.305104
1861	SPAPB1A10.13		O	45.91	0.556903
1862	SPAC19A8.12	dcp2		158	0.311964
1863	SPBC8D2.13		O	191.83	0.337071
1864	SPAC22H10.10	alp21		274	0.218401
1865	SPAPB2B4.02	grx5		60.32	0.191946
1866	SPCC777.14	prp4		192.98	0.347005
1867	SPBC29A10.04	psm1		40	0.486618
1868	SPAC1296.04	mug65		175.71	0.446294
1869	SPBC26H8.06	grx4		143.62	0.383172
1870	SPBC18E5.10			175.76	0.321657
1871	SPAC22F3.08C	rok1		203.36	0.415466
1872	SPAC11E3.11C			276.06	0.496776
1873	SPAC3H1.03	mug151		301.09	0.389193
1874	SPAC17G6.13		OM	268.81	0.60665	wos2
1875	SPAC16E8.03	g1		252.81	0.630878
1876	SPAC1952.11C	ure2		313	0.137247
1877	SPBC29A3.16			187	0.4481
1878	SPAC22F3.09C	res2	O	12.97	0.364767
1879	SPBC3H7.06C	pof9		349.63	0.564584
1880	SPAPB1A10.09	ase1	O	14	0.152755
1881	SPAC17G6.10	ssr1		140	0.211933
1882	SPCC16C4.01	sif2		255.2	0.221624
1883	SPAC9.08C			31.18	0.241119
1884	SPBC428.17C	wpl1		292.51	0.493175
1885	SPBC887.13C			289.52	0.358261
1886	SPBC23G7.15C	rpp202		148	0.375079
1887	SPBC29A3.17	gef3		255.67	0.501492
1888	SPAC3A12.16C	tim17		115	0.0796238
1889	SPCC794.03			190.04	0.48255
1890	SPBP19A11.06	lid2		18.75	0.124658
1891	SPAC17H9.01	cid16		223	0.434961
1892	SPAC3H8.10	spo20		111.43	0.33035
1893	SPAC27E2.09	mak2		158.34	0.173978
1894	SPCC1259.08			164.28	0.320252
1895	SPAC16A10.08C	mug74		265.07	0.244752
1896	SPAC18B11.11			229.69	0.343173
1897	SPBC651.09C			178.12	0.253878
1898	SPAC140.01	sdh2		43	0.228682
1899	SPAC3G6.02	dss1		64.62	0.207727
1900	SPCC23B6.03C	tel1		191	0.187063
1901	SPAP8A3.13C		O	177.77	0.166314
1902	SPAC6F6.10C	arc2		79	0.214806
1903	SPCC4B3.16	tip41		284.5	0.428565
1904	SPBC3D6.08C			133.9	0.345557
1905	SPAC1687.09			55.58	0.106496
1906	SPBC106.01	mph1		311.8	0.26951
1907	SPBC2G5.01			126.52	0.182174
1908	SPBC23E6.07C	rfc1		212.74	0.498808
1909	SPAC167.01	ppk4		263	0.403274
1910	SPCC794.12C	mae2		172.09	0.599665
1911	SPAC6F6.15	ypt5	O	111.99	0.214524
1912	SPBC9B6.04C	tuf1		39.59	0.128362
1913	SPBC354.14C	vac8	O	331.95	0.238489
1914	SPCC777.07			313	0.369364
1915	SPAC1486.05	nup189		188.36	0.109566
1916	SPCC320.04C		O	298.65	0.135387
1917	SPAC1039.05C	klf1		350.09	0.425329
1918	SPBC17D1.06	dbp3		210	0.159307
1919	SPCC1020.09			230	0.391792
1920	SPAC2C4.10C			282.1	0.460447
1921	SPBC29A3.11C			27.66	0.194734
1922	SPAC16.05C	sfp1		114.73	0.30747
1923	SPBC660.11	tcg1		16.1	0.301619
1924	SPAC11G7.06C	mug132		210.37	0.260157
1925	SPBC16G5.04	mrpl23		338	0.241524
1926	SPBC530.04	mod5		82.8	0.491453
1927	SPAC26H5.11			353	0.174213
1928	SPAC644.11C			323.99	0.096299
1929	SPAC3C7.14C	obr1		144	0.547772
1930	SPBC354.10			65	0.387194
1931	SPAC13A11.02C	erg11		43	0.422902
1932	SPBC19F5.04			184	0.405605	C_ribo
1933	SPAC1142.03C	swi2		212.68	0.352864
1934	SPAP7G5.05	rpl1002		162.83	0.347475
1935	SPCC74.04			277.41	0.518868
1936	SPCC24B10.13	skb5		345.52	0.144883
1937	SPBC1778.08C	arc3		112	0.315655
1938	SPBC13G1.06C	isd11		83	0.153655
1939	SPBPB2B2.02	mug180		68	0.376148
1940	SPBP26C9.02C	car1		310	0.157661
1941	SPCC777.11			240.38	0.501591
1942	SPBC1604.21C	ptr3		146.94	0.378146
1943	SPCC584.03C		O	216.77	0.585665
1944	SPAC4G8.12C			274	0.361318
1945	SPAC144.11	rps1102		161.1	0.378948
1946	SPAC22A12.08C			64.09	0.332689
1947	SPAC24B11.05		O	59.96	0.497137
1948	SPBC800.07C	tsf1		327.83	0.357315
1949	SPAC144.07C			283.06	0.336439
1950	SPAC23C4.18C	rad4	O	259	0.146685
1951	SPAC6G10.04C			30.56	0.118255
1952	SPAC212.09C			148	0.392864
1953	SPBC16E9.14C	zrg17		261.67	0.316929
1954	SPBC19F5.02C			211.37	0.335679
1955	SPBC800.02	whi5		158	0.541134
1956	SPCC1739.08C			173	0.484766
1957	SPBC25H2.07	tif11		142.61	0.2689
1958	SPAC4F10.19C			291.43	0.629629
1959	SPAC17C9.10	stm1		60.06	0.265786
1960	SPBC19C2.13C	ctu2		249.54	0.515056
1961	SPBC336.08	spc24	O	256	0.393749
1962	SPAC823.09C			301.74	0.388695
1963	SPAC13D6.01	pof14	O	97	0.311067
1964	SPBC16C6.08C	qcr6		124.64	0.282344
1965	SPBC660.10			298.58	0.519153
1966	SPAC644.15	rpp101		142.17	0.36694
1967	SPBC1861.07			313.35	0.42565
1968	SPAC1639.02C	trk2	O	190.4	0.197066
1969	SPCC794.08			113.66	0.535284
1970	SPAC26H5.05			140	0.240243
1971	SPAC19A8.10	rfp1		326.1	0.257364
1972	SPAC3G6.04	rnp24	O	224.46	0.158743
1973	SPBC4C3.04C			309.28	0.458171
1974	SPAC23C4.11	atp18		76	0.399544
1975	SPCC364.01			236.09	0.459429
1976	SPBC1198.10C			245.03	0.498116
1977	SPAC1687.13C	csn5		296.08	0.247599
1978	SPCC613.06	rpl902		141.78	0.358561
1979	SPAC23D3.03C			5.52	0.172812
1980	SPBPB2B2.12C			22	0.385084
1981	SPAC6G9.16C			163.24	0.487271
1982	SPBC16A3.02C			93.71	0.529332
1983	SPAC1687.05	pli1		11	0.260058
1984	SPAC19D5.01	pyp2		262.39	0.622058
1985	SPAC140.02	gar2		239.46	0.536438
1986	SPAC4G9.15			44.74	0.246551
1987	SPCC16A11.15C			79	0.413491
1988	SPBC530.12C	pdf1		135.05	0.548242
1989	SPAC31A2.14			199	0.301959
1990	SPBC1718.04			112	0.237821
1991	SPAC31A2.06			196.53	0.259915
1992	SPCC31H12.05C	sds21		90	0.369399
1993	SPCC188.04C	spc25		292	0.262386
1994	SPAC25G10.03	zip1		130.93	0.168501
1995	SPCC330.03C			130	0.344252
1996	SPCC4G3.03			310	0.442025
1997	SPCC576.15C	ksg1	O	228.25	0.234541
1998	SPBC336.01	fbh1		231.54	0.155665
1999	SPAC630.05	gyp7		302.77	0.604042
[truncated: 2,991 more rows]
